# Supplementary material for: Genome-wide analysis of circular RNAs in prenatal and postnatal pituitary glands of sheep
Source: Sci Rep. 2017 Nov 23;7:16143. doi: 10.1038/s41598-017-16344-y (PMC5700919; doi:10.1038/s41598-017-16344-y)
Supplement: Supplementary file 2 — Supplementary Tables S2-S6 [file 41598_2017_16344_MOESM2_ESM.xlsx]

## Sheet: Legend
Genome-wide analysis of circular RNAs in prenatal and postnatal pituitary glands of sheep
Cunyuan Li1†, Xiaoyue Li1†, Qiman Ma1, Xiangyu Zhang1, Yang Cao1, Yang Yao1, Shuang You1, Dawei Wang1, Renzhe Quan1, Xiaoxu Hou1, Zhijin Liu1, Qianqian Zhan1, Li Liu1, Mengdan Zhang1, Shuting Yu1, Wei Ni1,*, Shengwei Hu1,*
1College of Life Sciences, Shihezi University, Shihezi, Xinjiang, 832003, China †These authors contributed equally to this work *Corresponding author: Email: niweiwonderful@sina.com; E-mail: hushengwei@163.com
Supplementary Tables S2-S6:
Supplementary Tables S2: The information of identified circRNAs.
Supplementary Tables S3: The hosting gene information of identified circRNAs.
Supplementary Tables S4: KEGG pathway analysis demonstrated 270 terms were enriched.
Supplementary Tables S5: A total of 547583 interaction relationships between 10226 circRNAs and various miRNAs were found
Supplementary Tables S6: CircRNAs with protein-coding potential.
circRNA_id: The ID of the circRNA.
chr: The chromosome number where the circRNA is located
start: the starting point of the full length of the circRNA
end: the termination point of the full length of the circRNA
strand: positive and negative chains.
full_length: full length of the circRNA.
gene_id: The hosting gene ID of cirRNA.
gene_name The hosting gene name of cirRNA.
feature_id: circRNA cut information.
samples: samples containing the circRNA.
junction_read: number of junction read.
non_junction_read: non-junction read number.
Term: Description of the KEGG path.
Id: Path unique information in the KEGG database.
Sample number: The number of genes in the path.
Background number: The number of background genes under this path.
P-value: enrichment analysis statistically significant level.
Corrected p-value: Corrected statistical level, in general, corrected p-value <0.05 This function is a significant enrichment term.
miRNA_ID: ID of the target miRNA of the circRNA.
IRES Elements: The number of predicted ribosome binding sites.
ORF(Protein Length): Predictive length of open reading frame.

## Sheet: Table_S2
Supplementary Tables S2: The information of identified circRNAs.
circRNA_id	chr	start	end	strand	full_length	gene_id	feature	samples	junction_read	non_junction_read	Gene_Name
oar_circ_0000001	JH921663.1	23537	33394	-	9857	ENSOARG00000001215;	exon_10:33235-33394,intron_4:23659-28601,intron_5:28662-33235,;	PG_A	7	104	PRKAR1B
oar_circ_0000002	JH921663.1	33235	41970	-	8735	ENSOARG00000001215;	intron_6:33394-41177,exon_10:33235-33394,;	PG_A	2	24	PRKAR1B
oar_circ_0000003	JH921818.1	8833	11664	-	2831	ENSOARG00000002422;	intron_2:9038-11480,exon_1:11480-11809,exon_2:8833-9038,;	PG_A	2	16	-
oar_circ_0000004	JH921903.1	7430	10842	-	3412	--	--	PG_A	3	0	--
oar_circ_0000005	JH922038.1	5970	6141	-	171	ENSOARG00000000173;	exon_4:3604-7213,;	PG_A	2	1	GML
oar_circ_0000006	JH922240.1	6419	6591	+	172	--	--	PG_A	2	0	--
oar_circ_0000007	JH922272.1	24963	25471	-	508	ENSOARG00000001535;	exon_2:24963-25160,;	PG_A	2	2	-
oar_circ_0000008	JH922374.1	8418	9341	-	923	ENSOARG00000000716;	exon_3:7444-9341,;	PG_A	8	87	-
oar_circ_0000009	JH922545.1	15200	15704	+	504	ENSOARG00000001989;	intron_5:14769-19155,;	PG_A,PG_E	2,2	168104	-
oar_circ_0000010	JH922545.1	15945	16113	+	168	ENSOARG00000001989;	intron_5:14769-19155,;	PG_A,PG_E	2,2	10,4	-
oar_circ_0000011	JH922831.1	3879	4961	+	1082	--	--	PG_E	3	0	--
oar_circ_0000012	JH923012.1	12381	13817	-	1436	--	--	PG_A,PG_E	32,16	0,0	--
oar_circ_0000013	JH923339.1	4893	5139	-	246	--	--	PG_E	2	0	--
oar_circ_0000014	JH923614.1	608	1196	-	588	ENSOARG00000001012;	exon_2:1013-1199,;	PG_A,PG_E	11,16	2,4	-
oar_circ_0000015	JH923643.1	62	1078	-	1016	ENSOARG00000020134;	exon_3:20-634,intron_2:783-1277,;	PG_E	2	73	-
oar_circ_0000016	JH923665.1	776	2421	+	1645	--	--	PG_A,PG_E	21,26	0,0	--
oar_circ_0000017	JH923750.1	122	1330	+	1208	ENSOARG00000017609;	exon_1:984-1470,;	PG_A,PG_E	10,4	16,10	SPSB2
oar_circ_0000018	JH923837.1	11631	12020	+	389	ENSOARG00000018658;	exon_1:10507-13045,;	PG_A	2	496	GPRASP2
oar_circ_0000019	JH923837.1	9374	16812	+	7438	ENSOARG00000018658;	exon_1:10507-13045,;	PG_A,PG_E	20,7	35502664	GPRASP2
oar_circ_0000020	JH923837.1	9540	16812	+	7272	ENSOARG00000018658;	exon_1:10507-13045,;	PG_E	2	2664	GPRASP2
oar_circ_0000021	JH923883.1	5787	12370	-	6583	ENSOARG00000001434;	exon_1:5827-6271,;	PG_A,PG_E	6,3	65,58	KCNH2
oar_circ_0000022	JH923979.1	370	880	+	510	ENSOARG00000020080;	exon_2:370-624,;	PG_A,PG_E	3,20	7,11	-
oar_circ_0000023	JH924156.1	285	2817	-	2532	ENSOARG00000000308;ENSOARG00000000300;	exon_1:2598-2912,intron_1:2039-2598,;exon_1:1111-1448,;	PG_A	2	3	-;-
oar_circ_0000024	JH924192.1	424	6015	+	5591	ENSOARG00000000913;	intron_3:5153-5894,;	PG_A,PG_E	51,37	41,21	-
oar_circ_0000025	JH924299.1	388	3401	+	3013	ENSOARG00000017211;	exon_1:2675-3185,;	PG_E	6	2	-
oar_circ_0000026	JH924299.1	95	3860	-	3765	--	--	PG_E	2	0	--
oar_circ_0000027	JH924365.1	453	4998	+	4545	ENSOARG00000002435;ENSOARG00000002437;	intron_4:1284-2959,;intron_2:3576-4825,exon_2:2959-3576,;	PG_A,PG_E	2,2	10,11	-;-
oar_circ_0000028	JH924429.1	102	1401	+	1299	--	--	PG_E	3	0	--
oar_circ_0000029	JH924536.1	141	2019	-	1878	--	--	PG_A	3	0	--
oar_circ_0000030	JH924672.1	504	1017	-	513	ENSOARG00000017645;	intron_1:153-1368,;	PG_A	2	2	-
oar_circ_0000031	JH924743.1	3162	4420	-	1258	--	--	PG_A	3	0	--
oar_circ_0000032	JH924743.1	3208	4466	+	1258	--	--	PG_A	3	0	--
oar_circ_0000033	chr10	11489283	11496390	-	7107	ENSOARG00000006823;	intron_6:11492700-11493467,intron_7:11493484-11493854,intron_5:11491135-11492650,intron_8:11493908-11496319,intron_4:11489391-11491038,;	PG_E	4	390	SUGT1
oar_circ_0000034	chr10	11491038	11496390	-	5352	ENSOARG00000006823;	intron_7:11493484-11493854,intron_6:11492700-11493467,intron_8:11493908-11496319,intron_5:11491135-11492650,;	PG_A,PG_E	50,36	209367	SUGT1
oar_circ_0000035	chr10	11535093	11536868	-	1775	ENSOARG00000006858;	intron_5:11535261-11536760,exon_4:11535093-11535261,;	PG_A,PG_E	45,34	22,24	ELF1
oar_circ_0000036	chr10	11854541	11860667	+	6126	ENSOARG00000007053;	exon_4:11858204-11858362,intron_4:11858362-11860532,intron_3:11856526-11858204,intron_2:11854626-11856421,;	PG_A	3	177	NAA16
oar_circ_0000037	chr10	11854541	11866829	+	12288	ENSOARG00000007053;	intron_3:11856526-11858204,intron_2:11854626-11856421,exon_4:11858204-11858362,intron_5:11860667-11866675,intron_4:11858362-11860532,;	PG_A	6	223	NAA16
oar_circ_0000038	chr10	11854541	11869772	+	15231	ENSOARG00000007053;	intron_3:11856526-11858204,intron_6:11866829-11869652,intron_2:11854626-11856421,exon_4:11858204-11858362,intron_5:11860667-11866675,intron_4:11858362-11860532,;	PG_A	3	274	NAA16
oar_circ_0000039	chr10	11854541	11879493	+	24952	ENSOARG00000007053;	intron_4:11858362-11860532,intron_3:11856526-11858204,intron_8:11872355-11879386,intron_5:11860667-11866675,intron_7:11869772-11872259,exon_4:11858204-11858362,intron_6:11866829-11869652,intron_2:11854626-11856421,;	PG_A	3	448	NAA16
oar_circ_0000040	chr10	11856421	11860667	+	4246	ENSOARG00000007053;	intron_4:11858362-11860532,exon_4:11858204-11858362,intron_3:11856526-11858204,;	PG_A	2	112	NAA16
oar_circ_0000041	chr10	11856421	11866829	+	10408	ENSOARG00000007053;	exon_4:11858204-11858362,intron_4:11858362-11860532,intron_5:11860667-11866675,intron_3:11856526-11858204,;	PG_A	2	158	NAA16
oar_circ_0000042	chr10	11860532	11879493	+	18961	ENSOARG00000007053;	intron_6:11866829-11869652,intron_5:11860667-11866675,intron_7:11869772-11872259,intron_8:11872355-11879386,;	PG_A	2	271	NAA16
oar_circ_0000043	chr10	11905052	11911441	+	6389	ENSOARG00000007053;	exon_15:11906156-11906344,intron_16:11908491-11908916,intron_15:11906344-11908382,intron_14:11905266-11906156,intron_17:11909015-11909320,intron_18:11909464-11911343,exon_14:11905052-11905266,;	PG_A,PG_E	7,2	177241	NAA16
oar_circ_0000044	chr10	12049086	12050436	-	1350	ENSOARG00000007167;	intron_2:12049325-12050337,exon_44:12049086-12049325,;	PG_A,PG_E	4,2	16,22	VWA8
oar_circ_0000045	chr10	12069213	12072016	-	2803	ENSOARG00000007167;	intron_4:12069372-12071890,exon_42:12069213-12069372,;	PG_A	3	15	VWA8
oar_circ_0000046	chr10	12069213	12087331	-	18118	ENSOARG00000007167;	intron_5:12072016-12087222,intron_4:12069372-12071890,exon_42:12069213-12069372,;	PG_A	9	77	VWA8
oar_circ_0000047	chr10	12069213	12100494	-	31281	ENSOARG00000007167;	intron_6:12087331-12096245,intron_5:12072016-12087222,intron_7:12096402-12100385,exon_39:12096245-12096402,exon_42:12069213-12069372,intron_4:12069372-12071890,;	PG_A	4	151	VWA8
oar_circ_0000048	chr10	12096245	12100494	-	4249	ENSOARG00000007167;	exon_39:12096245-12096402,intron_7:12096402-12100385,;	PG_A	2	36	VWA8
oar_circ_0000049	chr10	12163965	12170492	-	6527	ENSOARG00000007167;	exon_37:12163965-12164167,intron_9:12164167-12170410,;	PG_A	2	23	VWA8
oar_circ_0000050	chr10	12234426	12245692	-	11266	ENSOARG00000007167;	intron_23:12243649-12245616,intron_22:12239364-12243513,exon_26:12234426-12234578,exon_25:12236330-12236536,intron_21:12236536-12239244,intron_20:12234578-12236330,;	PG_A,PG_E	3,2	53,85	VWA8
oar_circ_0000051	chr10	12272357	12310305	-	37948	ENSOARG00000007167;	intron_27:12299008-12303083,intron_29:12306086-12310227,intron_26:12293583-12298901,intron_25:12272434-12293511,intron_28:12303190-12305970,;	PG_A	6	224	VWA8
oar_circ_0000052	chr10	12293511	12306086	-	12575	ENSOARG00000007167;	intron_27:12299008-12303083,intron_28:12303190-12305970,intron_26:12293583-12298901,;	PG_A,PG_E	5,5	106151	VWA8
oar_circ_0000053	chr10	12293511	12310305	-	16794	ENSOARG00000007167;	intron_26:12293583-12298901,intron_27:12299008-12303083,intron_28:12303190-12305970,intron_29:12306086-12310227,;	PG_A,PG_E	24,9	126181	VWA8
oar_circ_0000054	chr10	12293511	12314061	-	20550	ENSOARG00000007167;	intron_28:12303190-12305970,intron_26:12293583-12298901,exon_15:12313892-12314061,intron_29:12306086-12310227,intron_27:12299008-12303083,intron_30:12310305-12313892,;	PG_A	7	147	VWA8
oar_circ_0000055	chr10	12329971	12356079	-	26108	ENSOARG00000007167;	intron_32:12330085-12332167,exon_13:12332167-12332328,intron_33:12332328-12355778,;	PG_A	4	158	VWA8
oar_circ_0000056	chr10	12355778	12367108	-	11330	ENSOARG00000007167;	intron_38:12364692-12366113,intron_39:12366163-12366943,intron_35:12356079-12357955,intron_36:12358087-12361813,intron_37:12361918-12364583,exon_6:12366943-12367108,;	PG_A	2	60	VWA8
oar_circ_0000057	chr10	12355778	12372851	-	17073	ENSOARG00000007167;	intron_37:12361918-12364583,exon_6:12366943-12367108,intron_36:12358087-12361813,intron_38:12364692-12366113,exon_5:12372683-12372851,intron_35:12356079-12357955,intron_39:12366163-12366943,intron_40:12367108-12372683,;	PG_A,PG_E	4,2	96126	VWA8
oar_circ_0000058	chr10	12355778	12389538	-	33760	ENSOARG00000007167;	intron_41:12372851-12385916,intron_38:12364692-12366113,intron_39:12366163-12366943,exon_5:12372683-12372851,intron_35:12356079-12357955,intron_40:12367108-12372683,intron_42:12386027-12389407,intron_37:12361918-12364583,intron_36:12358087-12361813,exon_6:12366943-12367108,;	PG_E	4	282	VWA8
oar_circ_0000059	chr10	12357955	12366163	-	8208	ENSOARG00000007167;	intron_38:12364692-12366113,intron_36:12358087-12361813,intron_37:12361918-12364583,;	PG_A	2	39	VWA8
oar_circ_0000060	chr10	12661062	12668930	+	7868	ENSOARG00000007286;	intron_4:12661623-12668039,;	PG_A	2	20	DGKH
oar_circ_0000061	chr10	12668039	12676164	+	8125	ENSOARG00000007286;	intron_6:12668930-12672422,intron_7:12672525-12673678,exon_8:12673678-12673838,intron_8:12673838-12675766,;	PG_A	2	82	DGKH
oar_circ_0000062	chr10	12692615	12692889	+	274	ENSOARG00000007286;	exon_14:12692615-12692889,;	PG_E	8	47	DGKH
oar_circ_0000063	chr10	12692615	12693927	+	1312	ENSOARG00000007286;	exon_14:12692615-12692889,intron_14:12692889-12693804,;	PG_A,PG_E	3,2	36,60	DGKH
oar_circ_0000064	chr10	12693804	12702649	+	8845	ENSOARG00000007286;	intron_16:12698844-12701187,intron_17:12701305-12702301,intron_15:12693927-12698718,;	PG_A,PG_E	24,21	44137	DGKH
oar_circ_0000065	chr10	12693804	12708979	+	15175	ENSOARG00000007286;	intron_15:12693927-12698718,intron_19:12702649-12708871,intron_16:12698844-12701187,intron_17:12701305-12702301,;	PG_E	2	281	DGKH
oar_circ_0000066	chr10	12698718	12702649	+	3931	ENSOARG00000007286;	intron_16:12698844-12701187,intron_17:12701305-12702301,;	PG_A,PG_E	10,10	29106	DGKH
oar_circ_0000067	chr10	12713581	12715341	+	1760	ENSOARG00000007286;	exon_23:12715177-12715341,intron_22:12714306-12715177,intron_21:12713695-12714171,;	PG_A,PG_E	6,3	5,11	DGKH
oar_circ_0000068	chr10	12714171	12715341	+	1170	ENSOARG00000007286;	exon_23:12715177-12715341,intron_22:12714306-12715177,;	PG_E	2	10	DGKH
oar_circ_0000069	chr10	12719972	12726220	+	6248	ENSOARG00000007286;	intron_25:12721152-12724843,intron_26:12724963-12726111,intron_24:12720078-12721059,;	PG_E	2	170	DGKH
oar_circ_0000070	chr10	12721059	12733994	+	12935	ENSOARG00000007286;	intron_25:12721152-12724843,intron_26:12726220-12733808,intron_26:12724963-12726111,;	PG_E	2	366	DGKH
oar_circ_0000071	chr10	12787010	12802458	+	15448	ENSOARG00000007363;	intron_3:12795731-12797241,intron_2:12792885-12795683,intron_4:12797376-12802193,exon_5:12802193-12802458,intron_1:12787120-12792768,;	PG_A,PG_E	8,11	505599	AKAP11
oar_circ_0000072	chr10	12795683	12797376	+	1693	ENSOARG00000007363;	intron_3:12795731-12797241,;	PG_E	2	63	AKAP11
oar_circ_0000073	chr10	12810794	12821238	+	10444	ENSOARG00000007363;	exon_7:12810794-12810950,intron_9:12815010-12818293,intron_7:12810950-12814963,exon_11:12821028-12822647,intron_10:12818454-12821028,exon_10:12818293-12818454,;	PG_E	3	748	AKAP11
oar_circ_0000074	chr10	14345426	14347759	-	2333	--	--	PG_E	2	0	--
oar_circ_0000075	chr10	15508718	15512458	-	3740	ENSOARG00000007556;	exon_7:15508718-15508912,intron_4:15508912-15512365,;	PG_A	2	20	NUFIP1
oar_circ_0000076	chr10	15523994	15525486	-	1492	ENSOARG00000007556;	intron_7:15524782-15525387,intron_6:15524071-15524719,;	PG_A	2	16	NUFIP1
oar_circ_0000077	chr10	15544741	15557132	+	12391	ENSOARG00000007602;	intron_5:15544876-15545777,intron_6:15545942-15550181,exon_8:15556913-15557132,exon_6:15545777-15545942,intron_7:15550280-15556913,;	PG_A	2	57	GPALPP1
oar_circ_0000078	chr10	15660916	15670564	+	9648	ENSOARG00000007610;	intron_2:15660990-15668919,intron_3:15668938-15670419,;	PG_A,PG_E	7,4	59,72	GTF2F2
oar_circ_0000079	chr10	15911336	15913662	+	2326	ENSOARG00000007620;	intron_2:15911451-15913514,;	PG_A,PG_E	3,3	19,14	SLC25A30
oar_circ_0000080	chr10	15911336	15916942	+	5606	ENSOARG00000007620;	intron_2:15911451-15913514,intron_4:15915847-15916856,intron_3:15913662-15915752,;	PG_E	2	41	SLC25A30
oar_circ_0000081	chr10	15953933	15955727	+	1794	ENSOARG00000007671;	intron_1:15954166-15955665,;	PG_A,PG_E	4,4	14,16	COG3
oar_circ_0000082	chr10	15954019	15955727	+	1708	ENSOARG00000007671;	intron_1:15954166-15955665,;	PG_A	2	13	COG3
oar_circ_0000083	chr10	15954019	15972992	+	18973	ENSOARG00000007671;	intron_12:15969021-15972880,intron_2:15955727-15957022,exon_3:15957022-15957188,intron_1:15954166-15955665,intron_10:15965844-15966971,intron_4:15958040-15959149,intron_7:15962861-15964520,intron_3:15957188-15957965,intron_5:15959242-15959930,exon_12:15968860-15969021,intron_11:15967111-15968860,intron_6:15960056-15962780,intron_8:15964564-15965033,intron_9:15965160-15965752,;	PG_A,PG_E	2,2	467505	COG3
oar_circ_0000084	chr10	15965033	15984913	+	19880	ENSOARG00000007671;	intron_13:15972992-15976748,intron_14:15976873-15981373,intron_15:15981463-15984792,intron_12:15969021-15972880,intron_11:15967111-15968860,intron_9:15965160-15965752,exon_12:15968860-15969021,intron_10:15965844-15966971,;	PG_A	2	657	COG3
oar_circ_0000085	chr10	15981373	15988017	+	6644	ENSOARG00000007671;	intron_16:15984913-15987685,intron_15:15981463-15984792,;	PG_A,PG_E	8,14	478727	COG3
oar_circ_0000086	chr10	16437893	16461022	-	23129	ENSOARG00000007790;	exon_6:16459708-16459869,intron_11:16438358-16440870,intron_13:16454068-16459708,exon_8:16440870-16441181,exon_9:16437893-16438358,exon_7:16453870-16454068,intron_14:16459869-16460882,intron_12:16441181-16453870,;	PG_A	6	419	ZC3H13
oar_circ_0000087	chr10	16437893	16470676	-	32783	ENSOARG00000007790;	intron_15:16461022-16470567,intron_11:16438358-16440870,exon_9:16437893-16438358,intron_14:16459869-16460882,exon_7:16453870-16454068,exon_6:16459708-16459869,intron_13:16454068-16459708,exon_8:16440870-16441181,intron_12:16441181-16453870,;	PG_A,PG_E	12,6	469503	ZC3H13
oar_circ_0000088	chr10	16453870	16461022	-	7152	ENSOARG00000007790;	exon_6:16459708-16459869,exon_7:16453870-16454068,intron_13:16454068-16459708,intron_14:16459869-16460882,;	PG_A	3	116	ZC3H13
oar_circ_0000089	chr10	16453870	16470676	-	16806	ENSOARG00000007790;	intron_14:16459869-16460882,exon_6:16459708-16459869,intron_13:16454068-16459708,exon_7:16453870-16454068,intron_15:16461022-16470567,;	PG_A,PG_E	11,2	166231	ZC3H13
oar_circ_0000090	chr10	16453870	16495204	-	41334	ENSOARG00000007790;	exon_6:16459708-16459869,intron_13:16454068-16459708,intron_17:16492036-16494670,intron_18:16494780-16495078,intron_15:16461022-16470567,exon_7:16453870-16454068,intron_14:16459869-16460882,intron_16:16470676-16491924,;	PG_A	6	649	ZC3H13
oar_circ_0000091	chr10	16459708	16470676	-	10968	ENSOARG00000007790;	intron_15:16461022-16470567,exon_6:16459708-16459869,intron_14:16459869-16460882,;	PG_A	2	67	ZC3H13
oar_circ_0000092	chr10	16731648	16740673	-	9025	ENSOARG00000007942;	intron_5:16733264-16736909,exon_10:16733025-16733264,intron_7:16738929-16740540,intron_4:16731710-16733025,intron_6:16736974-16738783,;	PG_A	5	83	KIAA0226L
oar_circ_0000093	chr10	16994302	17006016	+	11714	ENSOARG00000008014;	intron_3:16994408-16999783,intron_4:16999920-17000879,intron_6:17002654-17005913,intron_5:17001007-17002590,;	PG_E	2	72	LRCH1
oar_circ_0000094	chr10	17008271	17014478	+	6207	ENSOARG00000008014;	intron_8:17008399-17012745,intron_9:17012813-17014391,;	PG_A	2	44	LRCH1
oar_circ_0000095	chr10	18133048	18147238	-	14190	ENSOARG00000008171;	intron_3:18133169-18134927,intron_5:18135322-18143992,exon_7:18135160-18135322,intron_6:18144131-18147109,;	PG_A	2	124	SUCLA2
oar_circ_0000096	chr10	18143992	18147238	-	3246	ENSOARG00000008171;	intron_6:18144131-18147109,;	PG_A	2	15	SUCLA2
oar_circ_0000097	chr10	18168379	18176328	-	7949	ENSOARG00000008171;	exon_2:18176147-18176328,exon_4:18168379-18168542,intron_9:18168820-18176147,;	PG_E	2	173	SUCLA2
oar_circ_0000098	chr10	18172042	18176328	-	4286	ENSOARG00000008171;	exon_2:18176147-18176328,intron_9:18168820-18176147,;	PG_A	2	84	SUCLA2
oar_circ_0000099	chr10	18383481	18388421	+	4940	ENSOARG00000008230;	intron_5:18387109-18388235,exon_5:18386958-18387109,exon_3:18385085-18385292,intron_2:18383610-18385085,intron_3:18385292-18386126,intron_4:18386237-18386958,;	PG_A,PG_E	3,3	347512	ITM2B
oar_circ_0000100	chr10	18383481	18392390	+	8909	ENSOARG00000008230;	exon_5:18386958-18387109,intron_5:18387109-18388235,intron_3:18385292-18386126,intron_4:18386237-18386958,exon_3:18385085-18385292,intron_2:18383610-18385085,;	PG_A,PG_E	13,4	347512	ITM2B
oar_circ_0000101	chr10	18496212	18508838	+	12626	ENSOARG00000008246;	exon_19:18508641-18508838,intron_14:18499832-18505768,intron_18:18507665-18508641,intron_12:18496322-18497288,intron_15:18505885-18507331,intron_13:18497366-18499744,;	PG_A,PG_E	11,3	135211	RB1
oar_circ_0000102	chr10	18552839	18554603	+	1764	ENSOARG00000008246;	intron_21:18552985-18554457,;	PG_A,PG_E	6,3	14,15	RB1
oar_circ_0000103	chr10	19062375	19082282	+	19907	ENSOARG00000008377;	intron_2:19062513-19082206,;	PG_A	2	309	FNDC3A
oar_circ_0000104	chr10	19122385	19122578	+	193	ENSOARG00000008377;	exon_6:19122311-19122578,;	PG_E	2	94	FNDC3A
oar_circ_0000105	chr10	19203216	19205210	+	1994	ENSOARG00000008439;	exon_10:19205020-19205210,exon_9:19203216-19203386,intron_9:19203386-19205020,;	PG_A	2	58	CDADC1
oar_circ_0000106	chr10	1924874	1954694	-	29820	ENSOARG00000006244;	intron_5:1925000-1925761,intron_6:1925918-1929297,exon_9:1925761-1925918,intron_7:1929438-1951859,intron_8:1952009-1954622,;	PG_A,PG_E	5,7	183294	TDRD3
oar_circ_0000107	chr10	19268022	19286656	-	18634	ENSOARG00000008448;	intron_7:19282757-19286515,intron_6:19277266-19282592,exon_4:19268022-19268191,exon_2:19282592-19282757,intron_5:19268191-19277147,;	PG_A	3	24	CAB39L
oar_circ_0000108	chr10	19352889	19362511	+	9622	ENSOARG00000008487;	intron_6:19353006-19355950,exon_8:19357751-19357971,exon_11:19362185-19362511,intron_9:19358596-19359949,intron_10:19360043-19362185,exon_7:19355950-19356120,intron_8:19357971-19358496,intron_7:19356120-19357751,;	PG_E	2	249	SETDB2
oar_circ_0000109	chr10	19352889	19366312	+	13423	ENSOARG00000008487;	exon_7:19355950-19356120,intron_11:19362511-19366223,intron_8:19357971-19358496,intron_7:19356120-19357751,intron_6:19353006-19355950,exon_8:19357751-19357971,intron_9:19358596-19359949,exon_11:19362185-19362511,intron_10:19360043-19362185,;	PG_A,PG_E	5,5	204309	SETDB2
oar_circ_0000110	chr10	19421530	19448600	-	27070	ENSOARG00000008556;	exon_4:19439465-19439632,intron_10:19447723-19448242,intron_7:19432656-19435354,intron_3:19423710-19425760,exon_2:19448242-19448412,intron_9:19439632-19447572,intron_8:19435513-19439465,intron_5:19430714-19431922,intron_2:19421661-19423558,exon_5:19435354-19435513,exon_8:19430523-19430714,intron_6:19432065-19432548,intron_4:19425887-19430523,;	PG_A	3	984	RCBTB1
oar_circ_0000111	chr10	19447572	19448600	-	1028	ENSOARG00000008556;	exon_2:19448242-19448412,intron_10:19447723-19448242,;	PG_A,PG_E	7,4	28,14	RCBTB1
oar_circ_0000112	chr10	1951859	1970401	-	18542	ENSOARG00000006244;	intron_10:1961432-1970240,exon_4:1970240-1970401,intron_9:1954694-1961290,intron_8:1952009-1954622,;	PG_E	2	209	TDRD3
oar_circ_0000113	chr10	1961290	1970401	-	9111	ENSOARG00000006244;	intron_10:1961432-1970240,exon_4:1970240-1970401,;	PG_E	2	50	TDRD3
oar_circ_0000114	chr10	19794377	19804742	-	10365	--	--	PG_E	2	0	--
oar_circ_0000115	chr10	19795097	19797596	-	2499	--	--	PG_A	2	0	--
oar_circ_0000116	chr10	19860459	19882224	+	21765	ENSOARG00000021607;	exon_1:19866185-19866516,;	PG_A,PG_E	22,12	4,2	DLEU1_2
oar_circ_0000117	chr10	20945843	20946739	+	896	ENSOARG00000008823;	exon_3:20945843-20946739,;	PG_E	3	14	FAM124A
oar_circ_0000118	chr10	21734673	21738491	+	3818	ENSOARG00000009109;	intron_4:21734907-21737559,exon_5:21737559-21738491,exon_4:21734673-21734907,;	PG_A	5	294	ALG11
oar_circ_0000119	chr10	21778902	21779261	-	359	ENSOARG00000009157;	exon_6:21779060-21779261,;	PG_A	2	7	NEK5
oar_circ_0000120	chr10	21816134	21830045	-	13911	ENSOARG00000009224;	exon_8:21822631-21822832,intron_12:21828267-21829759,intron_9:21824144-21827248,intron_6:21820451-21822205,intron_8:21822832-21824089,intron_5:21816237-21820404,intron_7:21822278-21822631,;	PG_A	4	93	NEK3
oar_circ_0000121	chr10	21906714	21911297	+	4583	ENSOARG00000009388;	exon_2:21910334-21911297,intron_1:21906853-21910334,;	PG_E	2	44	THSD1
oar_circ_0000122	chr10	22093247	22104968	+	11721	ENSOARG00000009534;	intron_2:22093532-22097663,intron_5:22101283-22104824,intron_4:22098698-22101203,exon_2:22093247-22093532,intron_3:22097819-22098557,;	PG_A,PG_E	9,6	263356	MRPS31
oar_circ_0000123	chr10	22976727	22982995	-	6268	ENSOARG00000009574;	intron_4:22979535-22982360,intron_3:22978310-22979427,intron_2:22976807-22978256,intron_5:22982528-22982863,exon_15:22982360-22982528,;	PG_A	2	116	COG6
oar_circ_0000124	chr10	23480321	23483695	-	3374	ENSOARG00000009644;	intron_3:23481568-23482698,exon_7:23480321-23480549,intron_4:23482790-23483494,intron_2:23480549-23481455,exon_4:23483494-23483695,;	PG_A	2	23	NHLRC3
oar_circ_0000125	chr10	23481455	23483695	-	2240	ENSOARG00000009644;	intron_4:23482790-23483494,exon_4:23483494-23483695,intron_3:23481568-23482698,;	PG_A	3	13	NHLRC3
oar_circ_0000126	chr10	23486090	23486683	-	593	ENSOARG00000009644;	exon_2:23486524-23486683,intron_6:23486238-23486524,;	PG_A,PG_E	33,29	2,9	NHLRC3
oar_circ_0000127	chr10	23559177	23560009	-	832	--	--	PG_E	2	0	--
oar_circ_0000128	chr10	23578965	23579297	-	332	ENSOARG00000009812;	exon_18:23578965-23579297,;	PG_E	2	74	FREM2
oar_circ_0000129	chr10	23635490	23641682	-	6192	ENSOARG00000009812;	intron_21:23635721-23641535,exon_6:23635490-23635721,;	PG_A	2	5	FREM2
oar_circ_0000130	chr10	24925276	24929021	-	3745	ENSOARG00000010229;	intron_4:24925373-24926128,intron_6:24926364-24927074,intron_7:24927120-24928947,;	PG_E	3	45	EXOSC8
oar_circ_0000131	chr10	24936888	24945467	+	8579	ENSOARG00000010275;	intron_5:24938542-24940095,intron_3:24937506-24937840,intron_4:24937909-24938449,exon_2:24936888-24937060,intron_6:24940209-24945407,intron_2:24937060-24937459,;	PG_A	3	52	ALG5
oar_circ_0000132	chr10	25025451	25025708	+	257	ENSOARG00000010293;	exon_6:25025451-25025708,;	PG_A	2	3	SMAD9
oar_circ_0000133	chr10	25609017	25609364	+	347	--	--	PG_A	2	0	--
oar_circ_0000134	chr10	25889721	25895042	+	5321	ENSOARG00000010490;	intron_8:25889855-25891861,intron_9:25891939-25892332,intron_10:25892429-25894961,;	PG_E	2	99	-
oar_circ_0000135	chr10	26137103	26144890	-	7787	ENSOARG00000010627;	intron_16:26144450-26144772,intron_15:26137219-26144347,;	PG_E	2	108	NBEA
oar_circ_0000136	chr10	26173719	26174033	-	314	ENSOARG00000010627;	intron_17:26144890-26235011,;	PG_A	2	8	NBEA
oar_circ_0000137	chr10	26342568	26347913	-	5345	ENSOARG00000010627;	intron_21:26342735-26347804,exon_36:26342568-26342735,;	PG_A,PG_E	9,3	72108	NBEA
oar_circ_0000138	chr10	26342568	26369055	-	26487	ENSOARG00000010627;	exon_36:26342568-26342735,intron_21:26342735-26347804,intron_22:26347913-26368990,;	PG_A	7	410	NBEA
oar_circ_0000139	chr10	26416842	26430683	-	13841	ENSOARG00000010627;	exon_30:26430528-26430683,intron_25:26416970-26428190,intron_26:26428323-26430528,;	PG_A	2	186	NBEA
oar_circ_0000140	chr10	26416842	26441967	-	25125	ENSOARG00000010627;	intron_25:26416970-26428190,intron_26:26428323-26430528,intron_27:26430683-26441528,exon_30:26430528-26430683,exon_29:26441528-26441967,;	PG_A	5	730	NBEA
oar_circ_0000141	chr10	26428190	26430683	-	2493	ENSOARG00000010627;	intron_26:26428323-26430528,exon_30:26430528-26430683,;	PG_A,PG_E	11,2	59,68	NBEA
oar_circ_0000142	chr10	26428190	26441967	-	13777	ENSOARG00000010627;	intron_27:26430683-26441528,intron_26:26428323-26430528,exon_29:26441528-26441967,exon_30:26430528-26430683,;	PG_A	15	603	NBEA
oar_circ_0000143	chr10	26570635	26592574	-	21939	ENSOARG00000010627;	intron_53:26579923-26588679,intron_52:26577925-26579801,intron_55:26589117-26592342,intron_51:26572753-26577798,intron_50:26570782-26572633,intron_54:26588775-26589016,exon_1:26592342-26592574,;	PG_A,PG_E	117,75	659970	NBEA
oar_circ_0000144	chr10	26577798	26592574	-	14776	ENSOARG00000010627;	exon_1:26592342-26592574,intron_54:26588775-26589016,intron_55:26589117-26592342,intron_53:26579923-26588679,intron_52:26577925-26579801,;	PG_A,PG_E	13,7	578832	NBEA
oar_circ_0000145	chr10	26588679	26592574	-	3895	ENSOARG00000010627;	exon_1:26592342-26592574,intron_54:26588775-26589016,intron_55:26589117-26592342,;	PG_A,PG_E	51,29	346437	NBEA
oar_circ_0000146	chr10	27005059	27008610	+	3551	--	--	PG_A	2	0	--
oar_circ_0000147	chr10	28577656	28578297	-	641	ENSOARG00000010917;	exon_31:28577857-28578297,;	PG_A,PG_E	115,98	373325	PDS5B
oar_circ_0000148	chr10	28586551	28607604	-	21053	ENSOARG00000010917;	exon_24:28593244-28593449,intron_6:28586697-28587263,intron_11:28593449-28599369,intron_12:28599493-28607467,intron_7:28587326-28588562,intron_9:28589135-28590846,intron_10:28590961-28593244,intron_8:28588682-28589002,;	PG_A	6	168	PDS5B
oar_circ_0000149	chr10	28617802	28621459	-	3657	ENSOARG00000010917;	exon_20:28617802-28617961,intron_15:28617961-28621335,;	PG_A,PG_E	8,8	16,30	PDS5B
oar_circ_0000150	chr10	28638252	28639877	-	1625	ENSOARG00000010917;	exon_18:28638252-28638413,intron_17:28638413-28639771,;	PG_A	2	13	PDS5B
oar_circ_0000151	chr10	28638252	28651716	-	13464	ENSOARG00000010917;	intron_19:28645129-28646560,intron_20:28646700-28648972,intron_17:28638413-28639771,exon_18:28638252-28638413,intron_21:28649021-28651634,intron_18:28639877-28645013,;	PG_A,PG_E	2,2	147246	PDS5B
oar_circ_0000152	chr10	28659040	28675164	-	16124	ENSOARG00000010917;	intron_24:28660545-28662736,intron_23:28659154-28660393,intron_28:28670842-28675083,exon_11:28660393-28660545,intron_25:28662882-28665760,intron_27:28668597-28670701,intron_26:28665855-28668481,;	PG_A	2	276	PDS5B
oar_circ_0000153	chr10	28662736	28675164	-	12428	ENSOARG00000010917;	intron_26:28665855-28668481,intron_27:28668597-28670701,intron_28:28670842-28675083,intron_25:28662882-28665760,;	PG_E	3	565	PDS5B
oar_circ_0000154	chr10	28929505	28931388	+	1883	ENSOARG00000011273;	intron_3:28929598-28931313,;	PG_A	2	15	ZAR1L
oar_circ_0000155	chr10	28988123	28990004	-	1881	ENSOARG00000011408;	exon_64:28988123-28988326,intron_2:28988326-28989893,;	PG_A	3	33	FRY
oar_circ_0000156	chr10	29010766	29011387	-	621	ENSOARG00000011408;	intron_11:29010704-29013637,;	PG_A	2	31	FRY
oar_circ_0000157	chr10	29028872	29029476	-	604	ENSOARG00000011408;	exon_48:29028872-29029043,intron_18:29029043-29029378,;	PG_A	2	8	FRY
oar_circ_0000158	chr10	29059909	29060791	-	882	ENSOARG00000011408;	intron_32:29060056-29060534,exon_33:29060534-29060791,;	PG_A,PG_E	8,6	36,42	FRY
oar_circ_0000159	chr10	29104593	29120730	-	16137	ENSOARG00000011408;	exon_16:29112653-29112825,intron_49:29111226-29112653,intron_48:29104701-29111093,intron_50:29112825-29120643,;	PG_A	2	673	FRY
oar_circ_0000160	chr10	29132545	29137978	-	5433	ENSOARG00000011408;	exon_9:29137809-29137978,intron_54:29132647-29134706,intron_56:29134993-29137809,;	PG_A	2	81	FRY
oar_circ_0000161	chr10	29168732	29172005	-	3273	ENSOARG00000011408;	intron_62:29159243-29187799,;	PG_E	2	39	FRY
oar_circ_0000162	chr10	29903207	29903823	-	616	ENSOARG00000011694;	intron_1:29893959-29904206,;	PG_E	2	3	B3GLCT
oar_circ_0000163	chr10	29910091	29916863	-	6772	ENSOARG00000011694;	intron_4:29914159-29916749,intron_3:29910211-29914059,;	PG_A,PG_E	3,8	11,15	B3GLCT
oar_circ_0000164	chr10	30219023	30233404	-	14381	ENSOARG00000011799;	intron_3:30219531-30230396,intron_4:30230547-30233238,exon_3:30233238-30233404,exon_5:30219354-30219531,;	PG_A	2	49	TEX26
oar_circ_0000165	chr10	30441216	30455965	-	14749	ENSOARG00000011882;	intron_7:30455284-30455799,intron_3:30441345-30444574,intron_4:30444704-30448612,intron_5:30448726-30452134,exon_1:30455799-30455965,exon_3:30452134-30452780,intron_6:30452780-30455155,;	PG_A	4	410	USPL1
oar_circ_0000166	chr10	30743739	30770309	+	26570	ENSOARG00000011926;	exon_2:30743739-30743912,intron_3:30746238-30759435,intron_4:30759604-30766128,exon_4:30759435-30759604,exon_7:30770150-30770309,exon_3:30746077-30746238,intron_6:30766752-30770150,intron_5:30766256-30766646,intron_2:30743912-30746077,;	PG_A,PG_E	5,3	640778	KATNAL1
oar_circ_0000167	chr10	30784695	30784896	-	201	--	--	PG_E	2	0	--
oar_circ_0000168	chr10	31471978	31491543	-	19565	ENSOARG00000012051;	intron_13:31490807-31495019,exon_4:31490566-31490807,intron_12:31472173-31490566,;	PG_A	4	18	MTUS2
oar_circ_0000169	chr10	32078220	32094214	-	15994	ENSOARG00000012298;	intron_13:32082138-32111629,intron_11:32078278-32079323,intron_12:32079428-32081890,exon_6:32081890-32082138,;	PG_E	2	534	PAN3
oar_circ_0000170	chr10	32111629	32129838	-	18209	ENSOARG00000012298;	exon_4:32129676-32129838,intron_14:32111777-32129676,;	PG_A,PG_E	3,5	348733	PAN3
oar_circ_0000171	chr10	32111629	32155578	-	43949	ENSOARG00000012298;	intron_16:32152808-32154659,intron_17:32154726-32155456,intron_14:32111777-32129676,intron_15:32129838-32152737,exon_4:32129676-32129838,;	PG_A	8	1191	PAN3
oar_circ_0000172	chr10	32152737	32155578	-	2841	ENSOARG00000012298;	intron_17:32154726-32155456,intron_16:32152808-32154659,;	PG_A,PG_E	10,6	76133	PAN3
oar_circ_0000173	chr10	32915489	32923386	+	7897	ENSOARG00000012677;	intron_4:32915570-32923172,exon_5:32923172-32923386,;	PG_A,PG_E	4,2	24,67	USP12
oar_circ_0000174	chr10	33160169	33166307	-	6138	ENSOARG00000012699;	intron_10:33164104-33166173,intron_9:33160287-33163946,exon_4:33163946-33164104,;	PG_A,PG_E	13,4	59,93	WASF3
oar_circ_0000175	chr10	33160169	33186043	-	25874	ENSOARG00000012699;	intron_9:33160287-33163946,exon_4:33163946-33164104,intron_12:33177434-33185950,intron_11:33166307-33177291,intron_10:33164104-33166173,;	PG_A	5	232	WASF3
oar_circ_0000176	chr10	33312552	33330976	-	18424	ENSOARG00000012732;	intron_3:33312907-33313564,intron_8:33328645-33330918,exon_12:33312552-33312711,intron_6:33318311-33320783,intron_7:33320927-33328513,intron_4:33313662-33317350,intron_5:33317423-33318241,;	PG_A	2	287	CDK8
oar_circ_0000177	chr10	33328513	33348482	-	19969	ENSOARG00000012732;	intron_8:33328645-33330918,intron_9:33330976-33348341,;	PG_A,PG_E	3,7	313480	CDK8
oar_circ_0000178	chr10	33328513	33352317	-	23804	ENSOARG00000012732;	intron_9:33330976-33348341,intron_8:33328645-33330918,intron_10:33348482-33352206,;	PG_A	4	355	CDK8
oar_circ_0000179	chr10	33348341	33362755	-	14414	ENSOARG00000012732;	intron_10:33348482-33352206,intron_11:33352317-33362679,;	PG_A,PG_E	12,14	145237	CDK8
oar_circ_0000180	chr10	33562771	33563286	+	515	--	--	PG_A,PG_E	4,7	0,0	--
oar_circ_0000181	chr10	33717416	33745153	-	27737	ENSOARG00000013009;	intron_7:33735215-33737437,intron_6:33720358-33735136,intron_8:33737560-33745078,intron_5:33718955-33720296,;	PG_A	4	54	-
oar_circ_0000182	chr10	33798276	33802464	-	4188	ENSOARG00000013009;	intron_10:33798387-33802280,exon_26:33802280-33802464,;	PG_A	10	9	-
oar_circ_0000183	chr10	33916922	33917213	+	291	--	--	PG_A	2	0	--
oar_circ_0000184	chr10	33960538	33963576	-	3038	ENSOARG00000013009;	intron_28:33962262-33963506,intron_27:33960650-33962134,;	PG_E	5	10	-
oar_circ_0000185	chr10	34657818	34679312	-	21494	ENSOARG00000013366;	intron_7:34657997-34676991,exon_3:34657818-34657997,intron_8:34677102-34679212,;	PG_A,PG_E	4,3	66,83	TNFRSF19
oar_circ_0000186	chr10	34799870	34800376	+	506	--	--	PG_A,PG_E	8,3	0,0	--
oar_circ_0000187	chr10	35728881	35729632	+	751	--	--	PG_A	3	0	--
oar_circ_0000188	chr10	35756780	35763814	+	7034	ENSOARG00000013613;	intron_5:35762012-35763059,intron_4:35756901-35761942,intron_6:35763092-35763693,;	PG_A,PG_E	7,3	203316	ZDHHC20
oar_circ_0000189	chr10	35756780	35773568	+	16788	ENSOARG00000013613;	intron_5:35762012-35763059,intron_7:35763814-35772920,intron_4:35756901-35761942,intron_6:35763092-35763693,;	PG_A,PG_E	17,11	281466	ZDHHC20
oar_circ_0000190	chr10	35862424	35862947	+	523	ENSOARG00000013729;	exon_2:35862695-35862947,exon_1:35862424-35862694,;	PG_A,PG_E	12,11	56,36	LATS2
oar_circ_0000191	chr10	35915241	35924882	+	9641	ENSOARG00000013784;	intron_1:35915347-35920542,intron_2:35920684-35924743,;	PG_A,PG_E	10,6	100145	XPO4
oar_circ_0000192	chr10	35924743	35951600	+	26857	ENSOARG00000013784;	exon_5:35935373-35935526,intron_3:35924882-35934561,intron_5:35935526-35946744,intron_4:35934678-35935373,intron_6:35946858-35951070,exon_8:35951425-35951600,exon_7:35951070-35951228,;	PG_A	4	511	XPO4
oar_circ_0000193	chr10	35934561	35951600	+	17039	ENSOARG00000013784;	intron_4:35934678-35935373,intron_7:35951228-35951425,intron_5:35935526-35946744,intron_6:35946858-35951070,exon_8:35951425-35951600,exon_5:35935373-35935526,;	PG_E	2	689	XPO4
oar_circ_0000194	chr10	36355604	36368260	-	12656	ENSOARG00000014028;	exon_5:36358140-36358353,exon_3:36360582-36360868,intron_21:36359261-36360582,intron_19:36355676-36358140,exon_2:36367403-36368260,intron_22:36360868-36367403,exon_4:36359095-36359261,intron_20:36358353-36359095,;	PG_A	3	831	ZMYM2
oar_circ_0000195	chr10	36468778	36477501	+	8723	ENSOARG00000014163;	exon_3:36468778-36469080,intron_3:36469080-36477405,;	PG_E	4	288	PSPC1
oar_circ_0000196	chr10	36468778	36481810	+	13032	ENSOARG00000014163;	exon_3:36468778-36469080,intron_4:36477501-36481613,intron_3:36469080-36477405,exon_5:36481613-36481810,;	PG_A	2	428	PSPC1
oar_circ_0000197	chr10	36468778	36486403	+	17625	ENSOARG00000014163;	intron_5:36481810-36486318,exon_3:36468778-36469080,intron_4:36477501-36481613,intron_3:36469080-36477405,exon_5:36481613-36481810,;	PG_A	5	566	PSPC1
oar_circ_0000198	chr10	36468778	36490010	+	21232	ENSOARG00000014163;	intron_5:36481810-36486318,intron_6:36486398-36489893,exon_3:36468778-36469080,intron_3:36469080-36477405,intron_4:36477501-36481613,exon_5:36481613-36481810,;	PG_A,PG_E	73,13	659707	PSPC1
oar_circ_0000199	chr10	36477405	36490010	+	12605	ENSOARG00000014163;	exon_5:36481613-36481810,intron_6:36486398-36489893,intron_4:36477501-36481613,intron_5:36481810-36486318,;	PG_A	3	381	PSPC1
oar_circ_0000200	chr10	36678283	36679397	+	1114	ENSOARG00000014560;	intron_2:36678789-36679273,exon_2:36678327-36678789,;	PG_E	7	72	CENPJ
oar_circ_0000201	chr10	36678283	36685580	+	7297	ENSOARG00000014560;	intron_2:36678789-36679273,intron_4:36683513-36685468,exon_2:36678327-36678789,exon_4:36683210-36683513,intron_3:36679397-36683210,;	PG_A	2	168	CENPJ
oar_circ_0000202	chr10	36678327	36679397	+	1070	ENSOARG00000014560;	exon_2:36678327-36678789,intron_2:36678789-36679273,;	PG_A,PG_E	28,18	119,72	CENPJ
oar_circ_0000203	chr10	36678327	36685580	+	7253	ENSOARG00000014560;	intron_2:36678789-36679273,exon_2:36678327-36678789,exon_4:36683210-36683513,intron_3:36679397-36683210,intron_4:36683513-36685468,;	PG_A,PG_E	5,5	168148	CENPJ
oar_circ_0000204	chr10	36678327	36688368	+	10041	ENSOARG00000014560;	intron_5:36685580-36686492,intron_2:36678789-36679273,intron_3:36679397-36683210,exon_7:36686720-36688368,intron_4:36683513-36685468,exon_4:36683210-36683513,exon_2:36678327-36678789,;	PG_A	6	439	CENPJ
oar_circ_0000205	chr10	36678327	36696493	+	18166	ENSOARG00000014560;	intron_5:36685580-36686492,exon_10:36696250-36696493,intron_2:36678789-36679273,intron_3:36679397-36683210,intron_4:36683513-36685468,exon_7:36686720-36688368,intron_7:36688368-36690497,intron_9:36693850-36696250,intron_8:36690651-36693684,exon_9:36693684-36693850,exon_4:36683210-36683513,exon_2:36678327-36678789,;	PG_A	2	480	CENPJ
oar_circ_0000206	chr10	36678327	36700265	+	21938	ENSOARG00000014560;	intron_9:36693850-36696250,intron_4:36683513-36685468,intron_8:36690651-36693684,exon_10:36696250-36696493,intron_7:36688368-36690497,exon_9:36693684-36693850,exon_7:36686720-36688368,intron_2:36678789-36679273,intron_5:36685580-36686492,intron_10:36696493-36700180,intron_3:36679397-36683210,exon_2:36678327-36678789,exon_4:36683210-36683513,;	PG_A,PG_E	8,9	496431	CENPJ
oar_circ_0000207	chr10	36686492	36696493	+	10001	ENSOARG00000014560;	exon_10:36696250-36696493,intron_7:36688368-36690497,intron_8:36690651-36693684,intron_9:36693850-36696250,exon_7:36686720-36688368,exon_9:36693684-36693850,;	PG_E	3	270	CENPJ
oar_circ_0000208	chr10	36690518	36696493	+	5975	ENSOARG00000014560;	intron_8:36690651-36693684,exon_10:36696250-36696493,intron_9:36693850-36696250,exon_9:36693684-36693850,;	PG_A	2	35	CENPJ
oar_circ_0000209	chr10	44506014	44506239	-	225	ENSOARG00000015136;	exon_6:44506014-44506239,;	PG_A	2	39	KLHL1
oar_circ_0000210	chr10	44506014	44539371	-	33357	ENSOARG00000015136;	exon_5:44539184-44539371,exon_6:44506014-44506239,intron_5:44506239-44539184,;	PG_A	6	122	KLHL1
oar_circ_0000211	chr10	44656054	44675191	-	19137	ENSOARG00000015136;	intron_7:44598466-44674994,exon_3:44674994-44675191,;	PG_A	2	106	KLHL1
oar_circ_0000212	chr10	44674994	44704757	-	29763	ENSOARG00000015136;	intron_8:44675191-44704620,exon_3:44674994-44675191,;	PG_A,PG_E	10,4	171,63	KLHL1
oar_circ_0000213	chr10	44674994	44721827	-	46833	ENSOARG00000015136;	exon_3:44674994-44675191,intron_9:44704757-44721644,exon_1:44721644-44721829,intron_8:44675191-44704620,;	PG_A	8	299	KLHL1
oar_circ_0000214	chr10	44704620	44721827	-	17207	ENSOARG00000015136;	exon_1:44721644-44721829,intron_9:44704757-44721644,;	PG_A	36	128	KLHL1
oar_circ_0000215	chr10	46568998	46582245	-	13247	ENSOARG00000015209;	intron_2:46569704-46572635,intron_3:46572783-46582093,intron_1:46569067-46569560,;	PG_A	2	247	DACH1
oar_circ_0000216	chr10	46741129	46802806	-	61677	ENSOARG00000015209;	intron_9:46741291-46802690,exon_3:46741129-46741291,;	PG_A,PG_E	10,12	9552040	DACH1
oar_circ_0000217	chr10	47968838	47973036	-	4198	ENSOARG00000015309;	intron_15:47970776-47971953,intron_11:47968940-47969200,intron_16:47972118-47972868,exon_6:47971953-47972118,intron_13:47969843-47970402,intron_12:47969317-47969696,exon_5:47972868-47973036,;	PG_A	2	59	DIS3
oar_circ_0000218	chr10	48029248	48035318	+	6070	ENSOARG00000015416;	intron_7:48034001-48035192,intron_5:48029382-48033239,exon_7:48033819-48034001,;	PG_E	3	36	PIBF1
oar_circ_0000219	chr10	49099812	49128877	-	29065	ENSOARG00000015513;	intron_4:49099948-49128330,exon_4:49128330-49128877,;	PG_A	3	206	KLF12
oar_circ_0000220	chr10	49411333	49425338	-	14005	ENSOARG00000015513;	intron_7:49325599-49491065,;	PG_E	2	248	KLF12
oar_circ_0000221	chr10	50866368	50869838	-	3470	ENSOARG00000015582;	exon_1:50869604-50869841,exon_3:50868841-50869158,intron_22:50866458-50868841,;	PG_A	2	13	TBC1D4
oar_circ_0000222	chr10	51314195	51321899	+	7704	ENSOARG00000015818;	intron_14:51319215-51321590,exon_14:51318788-51319215,exon_15:51321590-51321899,intron_13:51317509-51318788,intron_12:51314313-51317366,;	PG_A,PG_E	8,7	141175	LMO7
oar_circ_0000223	chr10	52651452	52671568	-	20116	ENSOARG00000016305;	exon_62:52667700-52667900,exon_59:52671323-52671568,intron_14:52651719-52652756,intron_18:52661422-52663489,intron_17:52660249-52661356,exon_66:52663489-52663714,exon_61:52668904-52669062,intron_20:52664051-52665061,intron_25:52670416-52671323,intron_23:52667900-52668904,intron_16:52659689-52660009,intron_15:52652837-52659599,intron_21:52665222-52666534,exon_60:52670248-52670416,intron_22:5266668…	PG_A,PG_E	5,5	404480	MYCBP2
oar_circ_0000224	chr10	52697469	52700570	-	3101	ENSOARG00000016305;	intron_32:52697694-52710630,exon_53:52697469-52697694,;	PG_E	2	190	MYCBP2
oar_circ_0000225	chr10	52733349	52743843	-	10494	ENSOARG00000016305;	intron_47:52741378-52743664,exon_41:52733349-52733575,exon_40:52738807-52739026,intron_45:52739026-52739735,intron_44:52733575-52738807,intron_46:52739836-52741235,exon_37:52743664-52743843,;	PG_A	4	203	MYCBP2
oar_circ_0000226	chr10	52738807	52752679	-	13872	ENSOARG00000016305;	exon_34:52749175-52749367,intron_47:52741378-52743664,intron_51:52749367-52752457,exon_35:52746823-52747030,intron_49:52745973-52746823,intron_46:52739836-52741235,exon_40:52738807-52739026,exon_33:52752457-52752679,intron_48:52743843-52745841,intron_45:52739026-52739735,exon_37:52743664-52743843,intron_50:52747030-52749175,;	PG_E	2	369	MYCBP2
oar_circ_0000227	chr10	52846024	52853865	-	7841	ENSOARG00000016305;	exon_5:52846024-52846221,intron_80:52846221-52853711,exon_4:52853711-52853865,;	PG_E	2	128	MYCBP2
oar_circ_0000228	chr10	52846024	52860903	-	14879	ENSOARG00000016305;	exon_3:52860687-52860903,exon_5:52846024-52846221,intron_81:52853865-52860687,intron_80:52846221-52853711,;	PG_A	6	214	MYCBP2
oar_circ_0000229	chr10	52853711	52860903	-	7192	ENSOARG00000016305;	exon_3:52860687-52860903,intron_81:52853865-52860687,;	PG_A	3	95	MYCBP2
oar_circ_0000230	chr10	52853711	52870880	-	17169	ENSOARG00000016305;	exon_3:52860687-52860903,intron_81:52853865-52860687,intron_82:52860903-52870804,;	PG_A	2	319	MYCBP2
oar_circ_0000231	chr10	53247696	53248720	+	1024	ENSOARG00000016684;	intron_23:53247747-53248657,;	PG_A	2	1	SCEL
oar_circ_0000232	chr10	53332193	53358849	+	26656	ENSOARG00000000109;	intron_4:53356187-53358504,exon_5:53358504-53358849,intron_3:53332333-53356037,;	PG_A	6	225	SLAIN1
oar_circ_0000233	chr10	54265129	54273188	-	8059	ENSOARG00000000201;	intron_2:54265218-54268441,intron_4:54270923-54273052,intron_3:54268690-54270831,exon_4:54268441-54268690,;	PG_A,PG_E	5,2	80133	RNF219
oar_circ_0000234	chr10	54929978	54930149	-	171	ENSOARG00000000372;	intron_3:54928203-54931318,;	PG_A	2	6	RBM26
oar_circ_0000235	chr10	54960936	54967315	-	6379	ENSOARG00000000372;	intron_20:54966593-54967196,intron_19:54961914-54966456,exon_5:54960936-54961154,intron_18:54961154-54961825,;	PG_A	3	173	RBM26
oar_circ_0000236	chr10	54970489	54970651	+	162	--	--	PG_E	2	0	--
oar_circ_0000237	chr10	55103485	55116709	+	13224	ENSOARG00000000420;	intron_3:55108159-55116615,exon_2:55103485-55103651,intron_2:55103651-55108025,;	PG_A,PG_E	11,5	225287	NDFIP2
oar_circ_0000238	chr10	55127251	55134798	+	7547	ENSOARG00000000420;	intron_6:55132007-55134692,intron_5:55127376-55131940,;	PG_A,PG_E	4,9	166206	NDFIP2
oar_circ_0000239	chr10	5636562	5637748	+	1186	--	--	PG_E	2	0	--
oar_circ_0000240	chr10	66542009	66639677	+	97668	ENSOARG00000000553;	intron_3:66604224-66639551,intron_2:66542704-66604090,exon_2:66542009-66542704,;	PG_A	12	510	GPC5
oar_circ_0000241	chr10	66763788	66776333	+	12545	ENSOARG00000000553;	intron_4:66639677-66776212,;	PG_A	5	16	GPC5
oar_circ_0000242	chr10	66958635	66959616	+	981	--	--	PG_A	2	0	--
oar_circ_0000243	chr10	67039581	67039736	+	155	--	--	PG_E	2	0	--
oar_circ_0000244	chr10	68616447	68617178	-	731	--	--	PG_E	2	0	--
oar_circ_0000245	chr10	69603309	69612522	+	9213	ENSOARG00000000821;	intron_5:69603510-69609004,exon_8:69612364-69612522,intron_7:69609377-69612364,exon_6:69609004-69609185,exon_5:69603309-69603510,;	PG_A,PG_E	2,3	414486	GPR180
oar_circ_0000246	chr10	72354301	72355780	-	1479	ENSOARG00000002096;	exon_20:72354301-72354479,intron_2:72354479-72355649,;	PG_A,PG_E	12,3	13,19	DZIP1
oar_circ_0000247	chr10	72459816	72470246	+	10430	ENSOARG00000002176;	intron_7:72469675-72470126,exon_7:72469493-72469675,intron_5:72462023-72467429,exon_6:72467429-72467582,intron_4:72459941-72461948,intron_6:72467582-72469493,;	PG_A,PG_E	3,2	121237	DNAJC3
oar_circ_0000248	chr10	72459816	72476444	+	16628	ENSOARG00000002176;	intron_6:72467582-72469493,exon_6:72467429-72467582,intron_4:72459941-72461948,intron_8:72470246-72476133,exon_7:72469493-72469675,intron_5:72462023-72467429,intron_7:72469675-72470126,;	PG_A,PG_E	2,2	153324	DNAJC3
oar_circ_0000249	chr10	72467429	72476444	+	9015	ENSOARG00000002176;	exon_6:72467429-72467582,intron_8:72470246-72476133,intron_6:72467582-72469493,intron_7:72469675-72470126,exon_7:72469493-72469675,;	PG_A	3	98	DNAJC3
oar_circ_0000250	chr10	72532462	72545351	-	12889	ENSOARG00000002377;	intron_12:72533181-72533650,intron_13:72533831-72536492,exon_26:72533650-72533831,intron_15:72543526-72545255,exon_27:72533022-72533181,intron_14:72536572-72543423,;	PG_A	2	20	UGGT2
oar_circ_0000251	chr10	72543423	72559651	-	16228	ENSOARG00000002377;	intron_16:72545351-72550481,exon_20:72559444-72559651,intron_18:72556568-72559444,intron_17:72550606-72556436,intron_15:72543526-72545255,;	PG_E	2	69	UGGT2
oar_circ_0000252	chr10	72620129	72630625	-	10496	ENSOARG00000002377;	intron_35:72623562-72628029,intron_34:72620226-72623387,intron_36:72628142-72630494,exon_4:72623387-72623562,;	PG_A	2	123	UGGT2
oar_circ_0000253	chr10	73809571	73810347	+	776	ENSOARG00000002685;	exon_1:73809571-73810347,;	PG_A,PG_E	8,11	799862	MBNL2
oar_circ_0000254	chr10	74563399	74563598	+	199	ENSOARG00000003037;	exon_1:74563399-74563598,;	PG_A	2	43	FARP1
oar_circ_0000255	chr10	74578296	74578461	-	165	--	--	PG_A	2	0	--
oar_circ_0000256	chr10	74722628	74738139	+	15511	ENSOARG00000003037;	intron_4:74722707-74730858,intron_5:74730956-74737029,intron_6:74737144-74737991,;	PG_A	2	145	FARP1
oar_circ_0000257	chr10	74747096	74765198	+	18102	ENSOARG00000003037;	exon_13:74762504-74762692,intron_13:74762692-74763945,intron_11:74747172-74748269,intron_12:74748522-74762504,exon_12:74748269-74748522,intron_14:74764035-74765064,;	PG_E	2	2596	FARP1
oar_circ_0000258	chr10	74822221	74822811	-	590	ENSOARG00000003190;	intron_7:74822379-74822702,exon_5:74822221-74822379,;	PG_A	2	11	STK24
oar_circ_0000259	chr10	75151860	75168787	-	16927	ENSOARG00000003624;	exon_17:75157382-75157570,intron_41:75161755-75166232,intron_39:75157738-75160616,intron_40:75160739-75161672,intron_36:75155893-75156978,intron_35:75154300-75155800,intron_42:75166355-75166753,intron_32:75151950-75152323,intron_37:75157044-75157382,intron_44:75167419-75168712,exon_12:75166753-75166957,intron_34:75153817-75154176,intron_33:75152410-75153695,;	PG_A	2	142	DOCK9
oar_circ_0000260	chr10	75157382	75157570	-	188	ENSOARG00000003624;	exon_17:75157382-75157570,;	PG_A	3	17	DOCK9
oar_circ_0000261	chr10	75187918	75193363	-	5445	ENSOARG00000003624;	intron_49:75189095-75190815,intron_50:75190885-75193280,intron_48:75188053-75188999,;	PG_E	2	75	DOCK9
oar_circ_0000262	chr10	75456272	75459541	+	3269	ENSOARG00000004044;	intron_3:75456400-75458778,intron_4:75458898-75459431,;	PG_A,PG_E	18,7	10,13	UBAC2
oar_circ_0000263	chr10	76297439	76313928	+	16489	ENSOARG00000004442;	intron_9:76311505-76313777,intron_7:76297518-76306893,intron_8:76306996-76311410,;	PG_A,PG_E	6,3	79135	PCCA
oar_circ_0000264	chr10	76332032	76339591	+	7559	ENSOARG00000004442;	intron_13:76337810-76339515,intron_11:76332176-76333521,intron_12:76333596-76337741,;	PG_A	3	60	PCCA
oar_circ_0000265	chr10	76348062	76348220	-	158	--	--	PG_A	2	0	--
oar_circ_0000266	chr10	76932913	76944403	-	11490	ENSOARG00000004729;	intron_5:76933071-76935177,intron_10:76940835-76944283,intron_7:76936099-76938340,intron_6:76935293-76935966,intron_8:76938434-76939265,intron_9:76939414-76940766,exon_39:76932913-76933071,;	PG_A	2	58	NALCN
oar_circ_0000267	chr10	76938340	76944403	-	6063	ENSOARG00000004729;	intron_8:76938434-76939265,intron_9:76939414-76940766,intron_10:76940835-76944283,;	PG_A	6	16	NALCN
oar_circ_0000268	chr10	76994004	77013736	-	19732	ENSOARG00000004729;	intron_28:77012297-77013599,intron_27:76994078-77012155,;	PG_A,PG_E	18,9	65,80	NALCN
oar_circ_0000269	chr10	77012155	77013736	-	1581	ENSOARG00000004729;	intron_28:77012297-77013599,;	PG_A,PG_E	18,5	6,11	NALCN
oar_circ_0000270	chr10	77178838	77187483	-	8645	ENSOARG00000004729;	exon_6:77178838-77178993,intron_40:77186130-77187399,intron_38:77178993-77185777,;	PG_A,PG_E	17,7	167144	NALCN
oar_circ_0000271	chr10	77185777	77202859	-	17082	ENSOARG00000004729;	exon_2:77196845-77197028,intron_40:77186130-77187399,intron_42:77197028-77202712,intron_41:77187483-77196845,;	PG_A	2	139	NALCN
oar_circ_0000272	chr10	77196845	77202859	-	6014	ENSOARG00000004729;	exon_2:77196845-77197028,intron_42:77197028-77202712,;	PG_E	2	34	NALCN
oar_circ_0000273	chr10	77339048	77362295	+	23247	ENSOARG00000004848;	intron_1:77339195-77345640,intron_3:77351003-77353527,intron_2:77345763-77350856,intron_4:77353668-77362148,;	PG_A,PG_E	7,8	70171	ITGBL1
oar_circ_0000274	chr10	77345640	77362295	+	16655	ENSOARG00000004848;	intron_4:77353668-77362148,intron_2:77345763-77350856,intron_3:77351003-77353527,;	PG_A	2	55	ITGBL1
oar_circ_0000275	chr10	77350862	77362295	+	11433	ENSOARG00000004848;	intron_4:77353668-77362148,intron_3:77351003-77353527,;	PG_A	2	23	ITGBL1
oar_circ_0000276	chr10	77586171	77593420	-	7249	ENSOARG00000004918;	intron_3:77586275-77593309,;	PG_A,PG_E	23,9	59,59	FGF14
oar_circ_0000277	chr10	78241461	78269243	+	27782	ENSOARG00000005010;	intron_27:78261794-78264937,intron_14:78241554-78241843,intron_15:78241920-78243850,intron_25:78259490-78260536,exon_28:78264937-78265145,intron_20:78248647-78249485,intron_29:78266943-78269181,intron_17:78244815-78247514,intron_19:78247971-78248550,exon_17:78244660-78244815,intron_22:78251523-78259338,exon_22:78250943-78251188,intron_22:78251188-78251444,intron_21:78249623-78250943,intron_28:782…	PG_A	3	266	TPP2
oar_circ_0000278	chr10	78393129	78393727	+	598	ENSOARG00000005295;	exon_2:78393129-78393727,;	PG_A,PG_E	6,2	170173	-
oar_circ_0000279	chr10	78393129	78397536	+	4407	ENSOARG00000005295;	exon_2:78393129-78393727,intron_2:78393727-78397409,;	PG_A	6	188	-
oar_circ_0000280	chr10	78393129	78402423	+	9294	ENSOARG00000005295;	exon_2:78393129-78393727,intron_4:78401474-78402005,intron_3:78397537-78401379,intron_2:78393727-78397409,;	PG_A,PG_E	5,2	229255	-
oar_circ_0000281	chr10	78397409	78402423	+	5014	ENSOARG00000005295;	intron_3:78397537-78401379,intron_4:78401474-78402005,;	PG_E	2	59	-
oar_circ_0000282	chr10	78402005	78410895	+	8890	ENSOARG00000005295;	intron_6:78402423-78410762,;	PG_A,PG_E	2,2	68109	-
oar_circ_0000283	chr10	78437622	78443290	+	5668	ENSOARG00000005295;	exon_17:78438173-78438707,exon_19:78442137-78442385,exon_16:78437622-78437830,intron_18:78439271-78442137,intron_19:78442385-78442737,exon_18:78438737-78439271,exon_21:78443076-78443290,;	PG_A	2	258	-
oar_circ_0000284	chr10	81672180	81674781	-	2601	ENSOARG00000005479;	intron_2:81672264-81674555,exon_2:81674555-81674781,;	PG_A,PG_E	25,6	37183221	ARGLU1
oar_circ_0000285	chr10	82602847	82604080	-	1233	--	--	PG_A	2	0	--
oar_circ_0000286	chr10	82674448	82674660	+	212	--	--	PG_E	2	0	--
oar_circ_0000287	chr10	83485462	83504934	+	19472	ENSOARG00000005785;	intron_21:83485535-83502359,exon_23:83504733-83504934,intron_22:83502512-83504733,;	PG_E	2	47	MYO16
oar_circ_0000288	chr10	84699769	84700079	-	310	ENSOARG00000007048;	intron_5:84696405-84700163,;	PG_E	2	10	ANKRD10
oar_circ_0000289	chr10	84818109	84831862	+	13753	ENSOARG00000007108;	intron_5:84818194-84820854,intron_10:84830199-84831773,intron_7:84824759-84828183,intron_8:84828193-84828855,intron_6:84820985-84824708,intron_9:84829009-84830191,;	PG_A	2	228	ARHGEF7
oar_circ_0000290	chr10	84831773	84849824	+	18051	ENSOARG00000007108;	intron_11:84831862-84841231,intron_13:84841892-84849701,;	PG_A,PG_E	3,6	56,89	ARHGEF7
oar_circ_0000291	chr10	84841231	84849824	+	8593	ENSOARG00000007108;	intron_13:84841892-84849701,;	PG_A,PG_E	2,3	32,49	ARHGEF7
oar_circ_0000292	chr10	85932134	85932621	+	487	ENSOARG00000008215;	exon_3:85932462-85932621,exon_2:85932134-85932351,;	PG_E	2	344	LAMP1
oar_circ_0000293	chr10	85936531	85936960	-	429	--	--	PG_A	2	0	--
oar_circ_0000294	chr10	86379156	86379385	-	229	--	--	PG_E	2	0	--
oar_circ_0000295	chr10	86385022	86395331	+	10309	ENSOARG00000008876;	intron_14:86386471-86388892,intron_13:86385175-86386407,intron_17:86391567-86395037,intron_16:86389990-86391476,exon_18:86395037-86395297,exon_13:86385022-86385175,intron_15:86388954-86389854,;	PG_A	2	215	CDC16
oar_circ_0000296	chr11	10108339	10116305	+	7966	ENSOARG00000012632;	intron_10:10111065-10115433,intron_8:10108439-10110661,intron_11:10115514-10116147,exon_10:10110882-10111065,exon_12:10116147-10116305,;	PG_E	2	236	DHX40
oar_circ_0000297	chr11	10186837	10187419	+	582	ENSOARG00000013249;	intron_9:10186836-10187419,;	PG_A	2	13	CLTC
oar_circ_0000298	chr11	10247875	10254769	+	6894	ENSOARG00000014000;	intron_4:10253328-10254658,intron_3:10252102-10253237,intron_2:10247977-10251966,;	PG_A,PG_E	20,10	30,65	VMP1
oar_circ_0000299	chr11	10251966	10291674	+	39708	ENSOARG00000014000;	intron_5:10254769-10280503,intron_4:10253328-10254658,intron_3:10252102-10253237,exon_6:10280503-10280671,intron_6:10280671-10291542,;	PG_A	4	177	VMP1
oar_circ_0000300	chr11	10280503	10291674	+	11171	ENSOARG00000014000;	exon_6:10280503-10280671,intron_6:10280671-10291542,;	PG_A,PG_E	7,3	67,70	VMP1
oar_circ_0000301	chr11	10613058	10646013	+	32955	ENSOARG00000014972;	intron_6:10634598-10634787,intron_3:10631228-10632075,exon_4:10632075-10632273,exon_6:10634435-10634598,exon_2:10613058-10613227,intron_4:10632273-10633669,exon_5:10633669-10633864,exon_8:10645329-10646013,intron_7:10634898-10645329,intron_5:10633864-10634435,intron_2:10613227-10631082,;	PG_A	7	1413	MED13
oar_circ_0000302	chr11	10614479	10617846	+	3367	ENSOARG00000014972;	intron_2:10613227-10631082,;	PG_E	2	270	MED13
oar_circ_0000303	chr11	10631082	10634898	+	3816	ENSOARG00000014972;	exon_6:10634435-10634598,exon_4:10632075-10632273,intron_6:10634598-10634787,intron_4:10632273-10633669,intron_5:10633864-10634435,exon_5:10633669-10633864,intron_3:10631228-10632075,;	PG_A,PG_E	5,3	138193	MED13
oar_circ_0000304	chr11	10631082	10646013	+	14931	ENSOARG00000014972;	intron_4:10632273-10633669,exon_4:10632075-10632273,exon_8:10645329-10646013,intron_7:10634898-10645329,intron_3:10631228-10632075,intron_6:10634598-10634787,exon_6:10634435-10634598,exon_5:10633669-10633864,intron_5:10633864-10634435,;	PG_A,PG_E	5,3	586714	MED13
oar_circ_0000305	chr11	10689704	10690585	+	881	ENSOARG00000014972;	intron_23:10689847-10690122,exon_24:10690122-10690281,exon_25:10690399-10690585,;	PG_A	2	26	MED13
oar_circ_0000306	chr11	10730083	10730619	+	536	ENSOARG00000015532;	exon_7:10730445-10730619,;	PG_A	2	31	INTS2
oar_circ_0000307	chr11	10743337	10745963	+	2626	ENSOARG00000015532;	intron_13:10743472-10744624,exon_14:10744624-10744801,intron_14:10744801-10745854,;	PG_A	4	30	INTS2
oar_circ_0000308	chr11	10773128	10773831	+	703	ENSOARG00000015532;	exon_21:10773128-10773377,intron_21:10773377-10773723,;	PG_A,PG_E	24,8	51,31	INTS2
oar_circ_0000309	chr11	10784068	10785955	+	1887	ENSOARG00000016110;	intron_2:10784180-10785781,exon_3:10785781-10785954,;	PG_E	2	3	BRIP1
oar_circ_0000310	chr11	10830555	10842499	+	11944	ENSOARG00000016110;	exon_6:10830555-10830846,exon_7:10836515-10836737,intron_6:10830846-10836515,intron_7:10836737-10838827,exon_8:10838827-10839027,intron_8:10839027-10842366,;	PG_A,PG_E	4,4	22,43	BRIP1
oar_circ_0000311	chr11	11552133	11560883	-	8750	ENSOARG00000016753;	exon_21:11558186-11558383,intron_3:11558383-11560782,intron_2:11552231-11558186,;	PG_A	2	34	BCAS3
oar_circ_0000312	chr11	11680525	11691899	-	11374	ENSOARG00000016753;	exon_11:11691728-11691899,intron_12:11680619-11691728,;	PG_A	2	61	BCAS3
oar_circ_0000313	chr11	11698955	11717846	-	18891	ENSOARG00000016753;	intron_15:11702488-11716927,intron_14:11699039-11702411,intron_16:11717004-11717738,;	PG_A	2	74	BCAS3
oar_circ_0000314	chr11	11911113	11920015	-	8902	ENSOARG00000017048;	exon_2:11919786-11920015,intron_4:11911238-11919786,;	PG_A,PG_E	8,4	67,73	PPM1D
oar_circ_0000315	chr11	12049018	12055563	+	6545	ENSOARG00000017155;	intron_2:12049107-12051309,intron_3:12051461-12055439,exon_3:12051309-12051461,;	PG_A,PG_E	24,11	143270	APPBP2
oar_circ_0000316	chr11	12051309	12055563	+	4254	ENSOARG00000017155;	intron_3:12051461-12055439,exon_3:12051309-12051461,;	PG_A,PG_E	3,9	74167	APPBP2
oar_circ_0000317	chr11	12076530	12081603	+	5073	ENSOARG00000017155;	intron_9:12076655-12079620,exon_11:12081412-12081603,intron_10:12079706-12081412,;	PG_A,PG_E	4,2	144183	APPBP2
oar_circ_0000318	chr11	12259405	12267198	+	7793	ENSOARG00000017636;	intron_2:12259511-12262919,exon_4:12267038-12267198,intron_3:12263038-12267038,;	PG_A	6	64	--
oar_circ_0000319	chr11	12296679	12302767	+	6088	ENSOARG00000017636;	intron_7:12300774-12301303,intron_8:12301366-12302683,intron_6:12298774-12300658,intron_5:12296811-12298666,;	PG_A,PG_E	2,2	33,63	--
oar_circ_0000320	chr11	12301303	12311486	+	10183	ENSOARG00000017636;	intron_10:12308146-12311383,intron_8:12301366-12302683,intron_9:12302767-12308084,;	PG_A	3	95	--
oar_circ_0000321	chr11	12475132	12484578	+	9446	ENSOARG00000018350;	exon_3:12477630-12477884,intron_3:12477884-12480258,intron_4:12480357-12484464,intron_2:12475213-12477630,;	PG_A	2	544	GGNBP2
oar_circ_0000322	chr11	13042787	13061888	-	19101	ENSOARG00000000829;	intron_2:13042900-13044959,intron_4:13052992-13053912,intron_3:13045137-13052856,intron_5:13054009-13057161,intron_7:13061147-13061744,intron_6:13057258-13061026,exon_51:13044959-13045137,;	PG_E	2	143	ACACA
oar_circ_0000323	chr11	13052856	13061888	-	9032	ENSOARG00000000829;	intron_5:13054009-13057161,intron_6:13057258-13061026,intron_4:13052992-13053912,intron_7:13061147-13061744,;	PG_A	3	45	ACACA
oar_circ_0000324	chr11	13091933	13092203	-	270	ENSOARG00000000829;	exon_42:13091933-13092203,;	PG_A,PG_E	4,3	31,41	ACACA
oar_circ_0000325	chr11	13163097	13180573	-	17476	ENSOARG00000000829;	intron_35:13176770-13177573,intron_36:13177719-13178360,intron_31:13171843-13172845,intron_34:13174937-13176619,exon_22:13172845-13173034,intron_32:13173034-13174059,intron_30:13170677-13171742,intron_37:13178442-13179561,intron_29:13163222-13170588,intron_38:13179665-13180422,intron_33:13174206-13174802,;	PG_E	2	132	ACACA
oar_circ_0000326	chr11	13174059	13174937	-	878	ENSOARG00000000829;	intron_33:13174206-13174802,;	PG_A,PG_E	2,2	2,8	ACACA
oar_circ_0000327	chr11	13205192	13214057	-	8865	ENSOARG00000000829;	intron_49:13212016-13213924,intron_48:13207773-13211877,intron_47:13206389-13207663,intron_46:13205291-13206307,;	PG_A	3	50	ACACA
oar_circ_0000328	chr11	13211877	13214057	-	2180	ENSOARG00000000829;	intron_49:13212016-13213924,;	PG_A,PG_E	2,2	13,15	ACACA
oar_circ_0000329	chr11	13411289	13420162	-	8873	ENSOARG00000002452;	intron_6:13417238-13418250,exon_17:13418250-13418414,intron_4:13411438-13416595,exon_16:13419703-13420297,intron_7:13418414-13419703,intron_5:13416692-13417184,;	PG_E	2	392	SYNRG
oar_circ_0000330	chr11	13411289	13420297	-	9008	ENSOARG00000002452;	intron_5:13416692-13417184,exon_16:13419703-13420297,intron_4:13411438-13416595,exon_17:13418250-13418414,intron_6:13417238-13418250,intron_7:13418414-13419703,;	PG_A,PG_E	7,5	479487	SYNRG
oar_circ_0000331	chr11	13411289	13429630	-	18341	ENSOARG00000002452;	intron_7:13418414-13419703,intron_8:13420297-13428682,intron_6:13417238-13418250,exon_15:13428682-13429630,intron_4:13411438-13416595,exon_17:13418250-13418414,exon_16:13419703-13420297,intron_5:13416692-13417184,;	PG_A	4	1412	SYNRG
oar_circ_0000332	chr11	13416595	13420297	-	3702	ENSOARG00000002452;	exon_17:13418250-13418414,exon_16:13419703-13420297,intron_5:13416692-13417184,intron_7:13418414-13419703,intron_6:13417238-13418250,;	PG_A	2	399	SYNRG
oar_circ_0000333	chr11	13428682	13434095	-	5413	ENSOARG00000002452;	exon_15:13428682-13429630,intron_9:13429630-13433778,;	PG_A	3	733	SYNRG
oar_circ_0000334	chr11	13440094	13442584	-	2490	ENSOARG00000002452;	intron_12:13440228-13441525,exon_11:13441525-13441774,intron_13:13441774-13442387,exon_10:13442387-13442587,;	PG_E	2	155	SYNRG
oar_circ_0000335	chr11	13490575	13497539	-	6964	ENSOARG00000002998;	intron_3:13491290-13492602,intron_6:13493251-13494860,exon_8:13497335-13497539,intron_2:13490668-13491218,intron_7:13494951-13497335,;	PG_A	2	116	DDX52
oar_circ_0000336	chr11	13490575	13500225	-	9650	ENSOARG00000002998;	intron_7:13494951-13497335,intron_9:13498098-13500113,intron_2:13490668-13491218,intron_8:13497539-13498025,intron_6:13493251-13494860,exon_8:13497335-13497539,intron_3:13491290-13492602,;	PG_A	2	142	DDX52
oar_circ_0000337	chr11	14285280	14290792	-	5512	ENSOARG00000006349;	intron_6:14289995-14290645,intron_5:14285410-14289849,;	PG_E	2	69	AP2B1
oar_circ_0000338	chr11	14678747	14679800	-	1053	ENSOARG00000008197;	exon_7:14678747-14678916,exon_5:14679633-14679800,intron_13:14678916-14679449,;	PG_A	8	20	LIG3
oar_circ_0000339	chr11	17125495	17136846	+	11351	ENSOARG00000010124;	exon_15:17136638-17136846,exon_14:17125495-17125662,intron_14:17125662-17136638,;	PG_A	3	12	MYO1D
oar_circ_0000340	chr11	17350797	17354532	-	3735	ENSOARG00000010476;	exon_7:17350797-17350992,intron_9:17350992-17354005,intron_10:17354063-17354460,;	PG_A,PG_E	8,2	55,61	PSMD11
oar_circ_0000341	chr11	17354005	17354532	-	527	ENSOARG00000010476;	intron_10:17354063-17354460,;	PG_E	2	5	PSMD11
oar_circ_0000342	chr11	17559245	17585356	-	26111	ENSOARG00000011384;	intron_6:17561974-17562617,intron_15:17577637-17580493,intron_8:17564259-17565531,intron_4:17559448-17560756,intron_11:17568638-17569394,intron_10:17566349-17568517,exon_18:17559245-17559448,intron_12:17569503-17570024,intron_17:17580754-17581039,intron_18:17581083-17583078,intron_19:17583160-17585297,intron_13:17570123-17577119,intron_9:17565677-17566264,intron_7:17562748-17564158,intron_5:17560…	PG_A	5	296	RHOT1
oar_circ_0000343	chr11	17562980	17563321	-	341	ENSOARG00000011384;	intron_7:17562748-17564158,;	PG_E	2	6	RHOT1
oar_circ_0000344	chr11	17565531	17570123	-	4592	ENSOARG00000011384;	intron_9:17565677-17566264,intron_11:17568638-17569394,intron_12:17569503-17570024,intron_10:17566349-17568517,;	PG_A	2	45	RHOT1
oar_circ_0000345	chr11	17566264	17570123	-	3859	ENSOARG00000011384;	intron_10:17566349-17568517,intron_12:17569503-17570024,intron_11:17568638-17569394,;	PG_E	2	53	RHOT1
oar_circ_0000346	chr11	17662191	17663603	-	1412	ENSOARG00000011933;	intron_7:17662304-17663523,;	PG_E	3	1	ADAP2
oar_circ_0000347	chr11	17860339	17867825	+	7486	ENSOARG00000013474;	intron_15:17867533-17867715,intron_14:17866593-17867452,exon_11:17860339-17860524,intron_13:17864065-17866413,intron_12:17863399-17863987,intron_11:17860524-17863319,;	PG_A,PG_E	13,6	216220	UTP6
oar_circ_0000348	chr11	18260901	18261453	-	552	ENSOARG00000014671;	intron_3:18260948-18261310,;	PG_A	3	6	NF1
oar_circ_0000349	chr11	18263004	18263922	-	918	ENSOARG00000014671;	intron_6:18263391-18263799,;	PG_A,PG_E	6,6	4,4	NF1
oar_circ_0000350	chr11	18267053	18268724	-	1671	ENSOARG00000014671;	intron_8:18267211-18268588,exon_50:18267053-18267211,;	PG_A	3	9	NF1
oar_circ_0000351	chr11	18339957	18349301	-	9344	ENSOARG00000014671;	intron_25:18347234-18348536,intron_24:18344735-18347087,intron_23:18340068-18344588,exon_31:18349142-18349301,intron_26:18348634-18349142,;	PG_A,PG_E	6,4	78177	NF1
oar_circ_0000352	chr11	18339957	18368232	-	28275	ENSOARG00000014671;	intron_23:18340068-18344588,intron_28:18353962-18358047,intron_27:18349301-18353899,intron_26:18348634-18349142,exon_31:18349142-18349301,exon_27:18368070-18368232,intron_29:18358186-18367813,intron_24:18344735-18347087,intron_25:18347234-18348536,;	PG_E	3	964	NF1
oar_circ_0000353	chr11	18358047	18375909	-	17862	ENSOARG00000014671;	intron_29:18358186-18367813,intron_36:18374674-18374943,exon_20:18375468-18375909,intron_35:18373923-18374551,exon_27:18368070-18368232,exon_25:18371991-18372173,intron_31:18368232-18371660,intron_37:18375083-18375468,intron_33:18372173-18372765,intron_34:18372882-18373839,exon_26:18371660-18371872,;	PG_A	2	420	NF1
oar_circ_0000354	chr11	18371660	18372882	-	1222	ENSOARG00000014671;	exon_26:18371660-18371872,intron_33:18372173-18372765,exon_25:18371991-18372173,;	PG_A,PG_E	17,8	57,88	NF1
oar_circ_0000355	chr11	18371660	18375909	-	4249	ENSOARG00000014671;	intron_35:18373923-18374551,exon_20:18375468-18375909,intron_36:18374674-18374943,exon_26:18371660-18371872,intron_34:18372882-18373839,intron_37:18375083-18375468,intron_33:18372173-18372765,exon_25:18371991-18372173,;	PG_A	2	224	NF1
oar_circ_0000356	chr11	18371660	18383395	-	11735	ENSOARG00000014671;	intron_34:18372882-18373839,intron_35:18373923-18374551,exon_25:18371991-18372173,intron_36:18374674-18374943,intron_39:18383101-18383321,intron_37:18375083-18375468,intron_38:18375909-18383017,exon_20:18375468-18375909,exon_26:18371660-18371872,intron_33:18372173-18372765,;	PG_A,PG_E	2,4	309515	NF1
oar_circ_0000357	chr11	18422353	18424826	-	2473	ENSOARG00000014671;	exon_7:18422353-18422511,intron_51:18422511-18424451,;	PG_E	2	17	NF1
oar_circ_0000358	chr11	18422353	18441415	-	19062	ENSOARG00000014671;	intron_53:18424826-18430628,intron_54:18430735-18434747,intron_56:18439457-18441271,exon_3:18434747-18434938,intron_55:18434938-18439373,exon_7:18422353-18422511,intron_51:18422511-18424451,;	PG_A,PG_E	5,6	194355	NF1
oar_circ_0000359	chr11	18430628	18441415	-	10787	ENSOARG00000014671;	intron_56:18439457-18441271,intron_55:18434938-18439373,exon_3:18434747-18434938,intron_54:18430735-18434747,;	PG_E	2	234	NF1
oar_circ_0000360	chr11	19333775	19349097	+	15322	ENSOARG00000017279;	intron_3:19271955-19336783,intron_5:19346593-19372006,intron_4:19336913-19346537,;	PG_A	2	603	NLK
oar_circ_0000361	chr11	19336783	19346726	+	9943	ENSOARG00000017279;	intron_4:19336913-19346537,;	PG_A	7	339	NLK
oar_circ_0000362	chr11	19969384	19970850	-	1466	ENSOARG00000005328;	intron_15:19969518-19970214,exon_2:19970214-19970868,;	PG_A	2	175	SEZ6
oar_circ_0000363	chr11	20245397	20245569	+	172	--	--	PG_E	2	0	--
oar_circ_0000364	chr11	20404864	20407013	+	2149	ENSOARG00000006793;	intron_12:20405068-20406878,exon_12:20404864-20405068,;	PG_A,PG_E	3,2	84,69	TAOK1
oar_circ_0000365	chr11	20540093	20567508	-	27415	ENSOARG00000008802;	intron_12:20561274-20567404,intron_8:20544337-20548703,intron_9:20548769-20549556,intron_11:20554326-20561209,intron_10:20549625-20554204,intron_7:20540452-20544142,exon_7:20544142-20544337,;	PG_A	3	259	SSH2
oar_circ_0000366	chr11	20548703	20567508	-	18805	ENSOARG00000008802;	intron_12:20561274-20567404,intron_9:20548769-20549556,intron_10:20549625-20554204,intron_11:20554326-20561209,;	PG_A	6	186	SSH2
oar_circ_0000367	chr11	20561209	20567508	-	6299	ENSOARG00000008802;	intron_12:20561274-20567404,;	PG_A	2	52	SSH2
oar_circ_0000368	chr11	20897518	20901668	+	4150	ENSOARG00000009006;	intron_3:20897575-20899504,intron_5:20900703-20901559,exon_5:20900495-20900703,intron_4:20899633-20900495,;	PG_A	3	49	NSRP1
oar_circ_0000369	chr11	20899504	20901668	+	2164	ENSOARG00000009006;	intron_5:20900703-20901559,exon_5:20900495-20900703,intron_4:20899633-20900495,;	PG_E	4	51	NSRP1
oar_circ_0000370	chr11	21095728	21095976	+	248	ENSOARG00000010615;	exon_3:21095728-21095976,;	PG_A	2	50	CPD
oar_circ_0000371	chr11	21095728	21124906	+	29178	ENSOARG00000010615;	exon_3:21095728-21095976,exon_6:21124556-21124906,intron_4:21122282-21123234,intron_3:21095976-21122139,intron_5:21123404-21124556,exon_5:21123234-21123404,;	PG_E	3	642	CPD
oar_circ_0000372	chr11	21123234	21126022	+	2788	ENSOARG00000010615;	exon_6:21124556-21124906,exon_5:21123234-21123404,intron_5:21123404-21124556,intron_6:21124906-21125830,exon_7:21125830-21126022,;	PG_A	5	201	CPD
oar_circ_0000373	chr11	21125830	21138961	+	13131	ENSOARG00000010615;	exon_7:21125830-21126022,intron_8:21128336-21132600,intron_9:21132710-21138226,intron_7:21126022-21128168,exon_8:21128168-21128336,intron_10:21138332-21138818,;	PG_A,PG_E	3,6	83192	CPD
oar_circ_0000374	chr11	21141063	21152564	+	11501	ENSOARG00000010615;	intron_12:21141233-21141410,intron_16:21148030-21150937,exon_13:21141410-21141734,intron_14:21144128-21146789,exon_14:21143932-21144128,intron_15:21146925-21147898,exon_12:21141063-21141233,intron_13:21141734-21143932,intron_18:21151207-21152432,;	PG_A,PG_E	2,4	277514	CPD
oar_circ_0000375	chr11	21431120	21433055	+	1935	ENSOARG00000011086;	exon_10:21432889-21433055,intron_9:21431242-21432889,;	PG_A	2	34	ABR
oar_circ_0000376	chr11	21970147	21976648	+	6501	ENSOARG00000011968;	intron_1:21970259-21973809,intron_2:21973953-21976518,;	PG_A,PG_E	5,3	57,63	RPH3AL
oar_circ_0000377	chr11	22161909	22162080	-	171	--	--	PG_E	2	0	--
oar_circ_0000378	chr11	22340438	22343639	-	3201	ENSOARG00000013025;	intron_11:22341676-22343431,exon_2:22343431-22343639,intron_10:22340515-22341620,;	PG_A	7	39	SLC43A2
oar_circ_0000379	chr11	22482600	22483052	-	452	--	--	PG_A	2	0	--
oar_circ_0000380	chr11	22811059	22812901	-	1842	ENSOARG00000015076;	intron_8:22811228-22812784,exon_14:22811059-22811228,;	PG_A	3	8	SMG6
oar_circ_0000381	chr11	22889834	22890535	-	701	ENSOARG00000015076;	exon_10:22889834-22890047,intron_12:22890047-22890424,;	PG_A	4	22	SMG6
oar_circ_0000382	chr11	23033893	23060300	-	26407	ENSOARG00000015825;	exon_2:23045685-23045885,intron_7:23039882-23045685,intron_6:23037352-23039741,intron_8:23045885-23060172,intron_5:23034036-23037236,;	PG_A	3	236	-
oar_circ_0000383	chr11	23831207	23840615	+	9408	ENSOARG00000016806;	intron_3:23831403-23832984,intron_4:23833078-23836144,exon_3:23831207-23831403,intron_5:23836252-23840505,;	PG_A	3	15	ASPA
oar_circ_0000384	chr11	24106995	24109734	-	2739	ENSOARG00000017826;	intron_2:24107099-24109315,intron_3:24109444-24109646,;	PG_A	3	16	CAMKK1
oar_circ_0000385	chr11	24142355	24144524	-	2169	--	--	PG_E	2	0	--
oar_circ_0000386	chr11	24273287	24275869	-	2582	ENSOARG00000018345;	intron_34:24274625-24275517,exon_24:24274458-24274625,exon_26:24273287-24273489,intron_32:24273489-24274292,;	PG_A	3	16	ZZEF1
oar_circ_0000387	chr11	24273287	24285216	-	11929	ENSOARG00000018345;	intron_39:24280793-24285082,intron_36:24275869-24277035,intron_34:24274625-24275517,intron_32:24273489-24274292,exon_26:24273287-24273489,exon_24:24274458-24274625,intron_38:24279784-24280725,exon_21:24277035-24277195,intron_37:24277195-24279669,;	PG_A	2	84	ZZEF1
oar_circ_0000388	chr11	24277035	24296300	-	19265	ENSOARG00000018345;	intron_38:24279784-24280725,intron_41:24286187-24286753,intron_44:24290314-24294383,exon_21:24277035-24277195,intron_37:24277195-24279669,intron_43:24288711-24290202,intron_40:24285216-24286017,exon_15:24288495-24288711,intron_46:24295002-24296201,intron_45:24294532-24294907,intron_39:24280793-24285082,intron_42:24286854-24288495,exon_17:24286017-24286187,;	PG_A	2	221	ZZEF1
oar_circ_0000389	chr11	24296201	24304779	-	8578	ENSOARG00000018345;	intron_47:24296300-24298299,intron_49:24299510-24301458,intron_51:24303280-24304607,exon_7:24303080-24303280,exon_10:24298299-24298478,intron_50:24301669-24303080,exon_6:24304607-24304779,exon_8:24301458-24301669,intron_48:24298478-24299393,;	PG_A	2	127	ZZEF1
oar_circ_0000390	chr11	24351375	24382910	-	31535	ENSOARG00000018887;	intron_21:24363684-24368834,intron_20:24362458-24363560,intron_18:24355612-24360642,intron_17:24354010-24355407,intron_22:24368973-24378499,intron_19:24360808-24362308,exon_2:24382717-24382910,exon_10:24353534-24353734,intron_16:24353734-24353941,intron_23:24378618-24382717,exon_8:24355407-24355612,exon_7:24360642-24360808,intron_15:24351473-24353534,;	PG_A	4	456	ANKFY1
oar_circ_0000391	chr11	24378499	24382910	-	4411	ENSOARG00000018887;	exon_2:24382717-24382910,intron_23:24378618-24382717,;	PG_A	3	144	ANKFY1
oar_circ_0000392	chr11	24404408	24405406	+	998	--	--	PG_E	2	0	--
oar_circ_0000393	chr11	24416165	24429549	-	13384	ENSOARG00000019021;	intron_2:24419202-24422180,exon_3:24419023-24419202,intron_1:24416288-24419023,intron_3:24422278-24429446,;	PG_A,PG_E	8,12	225378	UBE2G1
oar_circ_0000394	chr11	24670720	24674047	-	3327	ENSOARG00000000274;	exon_5:24670720-24670943,intron_3:24670943-24673215,intron_4:24673359-24673918,;	PG_A	2	35	TEKT1
oar_circ_0000395	chr11	24865096	24875246	+	10150	ENSOARG00000001510;	intron_2:24873343-24875139,intron_1:24865257-24872718,exon_2:24872718-24873343,exon_1:24865096-24865257,;	PG_A,PG_E	3,2	135186	KIAA0753
oar_circ_0000396	chr11	24865100	24875246	+	10146	ENSOARG00000001510;	intron_1:24865257-24872718,exon_2:24872718-24873343,intron_2:24873343-24875139,exon_1:24865096-24865257,;	PG_A	2	132	KIAA0753
oar_circ_0000397	chr11	24872718	24875246	+	2528	ENSOARG00000001510;	exon_2:24872718-24873343,intron_2:24873343-24875139,;	PG_A,PG_E	2,2	116152	KIAA0753
oar_circ_0000398	chr11	24872718	24880151	+	7433	ENSOARG00000001510;	exon_6:24879940-24880151,intron_4:24877351-24877761,intron_5:24877977-24879940,exon_5:24877761-24877977,intron_3:24875246-24877288,exon_2:24872718-24873343,intron_2:24873343-24875139,;	PG_E	2	342	KIAA0753
oar_circ_0000399	chr11	24891470	24897103	+	5633	ENSOARG00000001510;	intron_11:24895966-24897019,intron_9:24891590-24892659,intron_10:24892749-24895887,;	PG_E	3	162	KIAA0753
oar_circ_0000400	chr11	25752460	25754369	+	1909	ENSOARG00000003688;	intron_2:25752630-25753348,intron_3:25753474-25754282,exon_2:25752460-25752630,;	PG_E	2	40	NUP88
oar_circ_0000401	chr11	25760862	25767372	+	6510	ENSOARG00000003688;	intron_7:25761010-25763572,intron_8:25763671-25764912,intron_9:25765003-25767270,;	PG_A,PG_E	2,2	124149	NUP88
oar_circ_0000402	chr11	25786595	25797265	-	10670	ENSOARG00000003979;	exon_9:25796797-25797265,intron_8:25791524-25795439,intron_9:25795544-25796797,intron_7:25786694-25791407,;	PG_E	2	393	RABEP1
oar_circ_0000403	chr11	25802922	25820329	-	17407	ENSOARG00000003979;	exon_7:25805322-25805501,intron_11:25803054-25805322,exon_4:25818212-25818373,intron_15:25818373-25820125,intron_13:25808019-25814684,exon_3:25820125-25820329,intron_12:25805501-25807883,intron_14:25814804-25818212,;	PG_A	9	388	RABEP1
oar_circ_0000404	chr11	25802922	25835196	-	32274	ENSOARG00000003979;	intron_13:25808019-25814684,intron_15:25818373-25820125,exon_4:25818212-25818373,intron_16:25820329-25835067,intron_11:25803054-25805322,intron_12:25805501-25807883,exon_7:25805322-25805501,exon_3:25820125-25820329,intron_14:25814804-25818212,;	PG_A,PG_E	17,16	545632	RABEP1
oar_circ_0000405	chr11	25805322	25820329	-	15007	ENSOARG00000003979;	intron_13:25808019-25814684,intron_15:25818373-25820125,intron_12:25805501-25807883,exon_4:25818212-25818373,exon_7:25805322-25805501,intron_14:25814804-25818212,exon_3:25820125-25820329,;	PG_A,PG_E	7,5	337403	RABEP1
oar_circ_0000406	chr11	25814684	25820329	-	5645	ENSOARG00000003979;	intron_15:25818373-25820125,exon_3:25820125-25820329,intron_14:25814804-25818212,exon_4:25818212-25818373,;	PG_A,PG_E	33,16	126120	RABEP1
oar_circ_0000407	chr11	25814684	25835196	-	20512	ENSOARG00000003979;	intron_15:25818373-25820125,exon_3:25820125-25820329,intron_14:25814804-25818212,intron_16:25820329-25835067,exon_4:25818212-25818373,;	PG_E	3	301	RABEP1
oar_circ_0000408	chr11	25818212	25820329	-	2117	ENSOARG00000003979;	intron_15:25818373-25820125,exon_4:25818212-25818373,exon_3:25820125-25820329,;	PG_E	2	57	RABEP1
oar_circ_0000409	chr11	25820125	25835196	-	15071	ENSOARG00000003979;	exon_3:25820125-25820329,intron_16:25820329-25835067,;	PG_A	2	197	RABEP1
oar_circ_0000410	chr11	27176596	27177276	+	680	ENSOARG00000018387;	exon_8:27176596-27176833,intron_8:27176833-27177129,;	PG_A,PG_E	12,6	23,22	CNTROB
oar_circ_0000411	chr11	27593620	27610285	+	16665	ENSOARG00000001311;	intron_6:27598124-27601463,intron_8:27604305-27610133,exon_7:27601463-27601637,exon_9:27610133-27610285,exon_4:27594823-27594977,intron_5:27596008-27597987,intron_3:27593718-27594823,intron_7:27601637-27604213,intron_4:27594977-27595859,;	PG_A	3	478	NDEL1
oar_circ_0000412	chr11	27676174	27684247	-	8073	ENSOARG00000001617;	intron_33:27680719-27682315,intron_30:27676327-27676954,exon_12:27676174-27676327,intron_32:27680329-27680575,intron_31:27677073-27680233,intron_34:27682414-27684183,;	PG_A	2	57	MYH10
oar_circ_0000413	chr11	27680233	27704335	-	24102	ENSOARG00000001617;	intron_35:27684247-27697443,intron_32:27680329-27680575,intron_34:27682414-27684183,intron_36:27697536-27704232,intron_33:27680719-27682315,;	PG_A	5	224	MYH10
oar_circ_0000414	chr11	27697443	27726548	-	29105	ENSOARG00000001617;	intron_37:27704335-27715306,intron_36:27697536-27704232,exon_3:27726391-27726548,intron_38:27715334-27726391,;	PG_A,PG_E	3,4	220367	MYH10
oar_circ_0000415	chr11	27726391	27740228	-	13837	ENSOARG00000001617;	exon_3:27726391-27726548,intron_39:27726548-27739852,exon_2:27739852-27740228,;	PG_A	2	171	MYH10
oar_circ_0000416	chr11	28441797	28447502	+	5705	ENSOARG00000002984;	intron_11:28446776-28447399,intron_9:28441946-28443829,intron_10:28443975-28446624,;	PG_A	2	12	CFAP52
oar_circ_0000417	chr11	29035865	29064779	-	28914	ENSOARG00000011486;ENSOARG00000012656;	exon_15:29046086-29046396,exon_22:29041496-29041739,exon_26:29040197-29040575,exon_29:29037218-29037415,intron_18:29041739-29043571,exon_2:29053105-29053349,exon_30:29036308-29036492,exon_23:29041227-29041404,exon_21:29043571-29043827,exon_31:29035865-29036031,;exon_33:29063889-29064093,exon_32:29064179-29064488,;	PG_E	3	30	-;MYH1
oar_circ_0000418	chr11	29041496	29069408	-	27912	ENSOARG00000011486;ENSOARG00000012656;	exon_22:29041496-29041739,exon_15:29046086-29046396,exon_21:29043571-29043827,exon_2:29053105-29053349,;intron_5:29060628-29063889,exon_38:29058034-29058187,exon_33:29063889-29064093,exon_22:29069231-29069408,exon_29:29065126-29065310,exon_32:29064179-29064488,;	PG_A	3	34	-;MYH1
oar_circ_0000419	chr11	29044147	29073142	-	28995	ENSOARG00000011486;ENSOARG00000012656;	exon_15:29046086-29046396,exon_2:29053105-29053349,;intron_5:29060628-29063889,exon_38:29058034-29058187,exon_22:29069231-29069408,exon_29:29065126-29065310,exon_32:29064179-29064488,exon_33:29063889-29064093,exon_20:29071329-29071585,exon_21:29069519-29069762,;	PG_A	3	28	-;MYH1
oar_circ_0000420	chr11	29916948	29920809	+	3861	ENSOARG00000015028;	exon_14:29920564-29920809,intron_12:29917075-29918881,exon_13:29918881-29919137,intron_13:29919137-29920564,;	PG_A	2	28	DNAH9
oar_circ_0000421	chr11	30111614	30127123	+	15509	ENSOARG00000015028;	intron_49:30113336-30126862,exon_49:30113102-30113336,intron_47:30111757-30112795,exon_50:30126862-30127123,exon_48:30112795-30112957,;	PG_A	2	35	DNAH9
oar_circ_0000422	chr11	30194956	30199502	+	4546	ENSOARG00000015028;	intron_67:30195127-30199319,exon_68:30199319-30199502,;	PG_A	4	6	DNAH9
oar_circ_0000423	chr11	30273832	30292697	+	18865	ENSOARG00000015404;	intron_2:30273935-30292522,exon_3:30292522-30292697,;	PG_E	3	429	MAP2K4
oar_circ_0000424	chr11	30273832	30301943	+	28111	ENSOARG00000015404;	intron_3:30292697-30301823,exon_3:30292522-30292697,intron_2:30273935-30292522,;	PG_A,PG_E	14,14	485754	MAP2K4
oar_circ_0000425	chr11	30273832	30311013	+	37181	ENSOARG00000015404;	intron_5:30306560-30308886,intron_3:30292697-30301823,exon_3:30292522-30292697,intron_6:30308938-30310885,intron_2:30273935-30292522,intron_4:30301943-30306440,;	PG_A,PG_E	23,19	6931061	MAP2K4
oar_circ_0000426	chr11	30724294	30738202	+	13908	ENSOARG00000015496;	intron_3:30724360-30734202,;	PG_A	2	5	MYOCD
oar_circ_0000427	chr11	30909061	30909246	+	185	--	--	PG_A	4	0	--
oar_circ_0000428	chr11	32398054	32402115	-	4061	ENSOARG00000016545;	intron_6:32398138-32401507,exon_2:32401507-32402115,;	PG_A,PG_E	92,19	200110	TEKT3
oar_circ_0000429	chr11	32901113	32917757	+	16644	ENSOARG00000017147;	exon_4:32917574-32917757,intron_1:32901291-32904645,exon_1:32901113-32901291,intron_2:32904779-32912033,intron_3:32912226-32917574,exon_3:32912033-32912226,;	PG_A	2	647	NCOR1
oar_circ_0000430	chr11	32964742	32964982	-	240	--	--	PG_E	2	0	--
oar_circ_0000431	chr11	32985583	32986129	+	546	ENSOARG00000017147;	exon_40:32985905-32986129,;	PG_A	2	27	NCOR1
oar_circ_0000432	chr11	33401690	33405520	+	3830	ENSOARG00000017770;	intron_23:33401869-33402246,exon_23:33401690-33401869,intron_26:33404861-33405431,intron_25:33402849-33404725,intron_24:33402365-33402691,exon_25:33402691-33402849,;	PG_E	2	77	ULK2
oar_circ_0000433	chr11	33494412	33494654	+	242	--	--	PG_E	2	0	--
oar_circ_0000434	chr11	33962497	33963383	+	886	--	--	PG_A	2	0	--
oar_circ_0000435	chr11	34430612	34433060	+	2448	ENSOARG00000001923;	intron_2:34430742-34432815,;	PG_A	3	67	COPS3
oar_circ_0000436	chr11	35095825	35097826	+	2001	ENSOARG00000002872;	intron_9:35096724-35097328,intron_7:35095960-35096196,exon_9:35096489-35096724,intron_8:35096285-35096489,intron_10:35097384-35097721,;	PG_A,PG_E	12,3	38,46	MBTD1
oar_circ_0000437	chr11	35242377	35264298	+	21921	ENSOARG00000003144;	intron_4:35242448-35258204,intron_5:35258299-35264147,exon_6:35264147-35264298,;	PG_A,PG_E	4,5	721854	SPAG9
oar_circ_0000438	chr11	35283689	35284579	+	890	ENSOARG00000003144;	exon_7:35283689-35283897,intron_7:35283897-35284479,;	PG_A	3	73	SPAG9
oar_circ_0000439	chr11	35534394	35535339	-	945	ENSOARG00000003331;	intron_3:35534516-35535212,;	PG_E	2	14	LUC7L3
oar_circ_0000440	chr11	35639483	35641034	-	1551	ENSOARG00000003739;	intron_4:35638813-35640804,;	PG_A	2	3	-
oar_circ_0000441	chr11	36010314	36011302	-	988	--	--	PG_E	2	0	--
oar_circ_0000442	chr11	36366174	36368310	-	2136	ENSOARG00000005653;	exon_9:36366174-36366366,intron_7:36366366-36368199,;	PG_A,PG_E	9,6	76,50	KAT7
oar_circ_0000443	chr11	36550978	36554695	+	3717	ENSOARG00000005902;	exon_6:36550978-36551156,intron_7:36554106-36554572,intron_6:36551156-36554050,;	PG_A	2	110	SPOP
oar_circ_0000444	chr11	3678165	3678652	-	487	ENSOARG00000004272;	exon_2:3677736-3678616,;	PG_E	2	817	-
oar_circ_0000445	chr11	36821547	36826097	+	4550	ENSOARG00000006129;	exon_1:36824922-36826097,;	PG_A	3	387	ZNF652
oar_circ_0000446	chr11	37154394	37157812	-	3418	ENSOARG00000006622;	intron_3:37155368-37157700,intron_2:37154485-37155255,;	PG_A,PG_E	10,6	50,46	UBE2Z
oar_circ_0000447	chr11	37660012	37705532	+	45520	ENSOARG00000007203;	intron_2:37660118-37705415,;	PG_A	5	270	SKAP1
oar_circ_0000448	chr11	38329475	38332543	-	3068	ENSOARG00000008469;	intron_1:38329678-38330614,exon_20:38330614-38330776,exon_21:38329211-38329678,intron_2:38330776-38331422,intron_3:38331539-38332180,;	PG_A	3	158	KPNB1
oar_circ_0000449	chr11	38395831	38406667	-	10836	ENSOARG00000008684;	intron_7:38396051-38397312,exon_9:38406502-38406667,exon_16:38395831-38396051,intron_12:38405158-38405560,intron_10:38401251-38403730,intron_9:38399428-38401187,intron_11:38403840-38405097,intron_8:38397447-38399288,intron_13:38405665-38406502,;	PG_A	5	255	NPEPPS
oar_circ_0000450	chr11	38585250	38603398	+	18148	ENSOARG00000008919;	intron_4:38587892-38588368,intron_5:38588470-38589375,intron_7:38590145-38592226,intron_9:38602831-38603244,intron_8:38592355-38602695,intron_6:38589506-38589976,intron_3:38585315-38587787,exon_7:38589976-38590145,;	PG_E	2	255	SOCS7
oar_circ_0000451	chr11	38602695	38603398	+	703	ENSOARG00000008919;	intron_9:38602831-38603244,;	PG_A,PG_E	6,8	5,6	SOCS7
oar_circ_0000452	chr11	39038431	39055351	+	16920	ENSOARG00000010065;	intron_3:39048038-39055243,intron_2:39038526-39047953,;	PG_A	2	536	LASP1
oar_circ_0000453	chr11	39100480	39106131	-	5651	ENSOARG00000010197;	exon_2:39105236-39105407,exon_1:39105924-39106131,intron_8:39100557-39105236,;	PG_A	3	22	FBXO47
oar_circ_0000454	chr11	39316312	39317152	-	840	ENSOARG00000010799;	exon_15:39315576-39318549,;	PG_A	2	80	FBXL20
oar_circ_0000455	chr11	39461089	39466288	+	5199	ENSOARG00000011220;	intron_4:39462313-39462855,intron_3:39461266-39462173,intron_5:39463026-39466098,exon_6:39466098-39466288,exon_3:39461089-39461266,exon_5:39462855-39463026,;	PG_A	2	73	CDK12
oar_circ_0000456	chr11	39461089	39472410	+	11321	ENSOARG00000011220;	exon_5:39462855-39463026,intron_5:39463026-39466098,intron_7:39471931-39472308,intron_3:39461266-39462173,intron_4:39462313-39462855,intron_6:39466288-39471874,exon_6:39466098-39466288,exon_3:39461089-39461266,;	PG_A	3	185	CDK12
oar_circ_0000457	chr11	40115809	40118277	+	2468	ENSOARG00000014063;	intron_5:40117824-40118184,exon_4:40117196-40117396,exon_2:40115809-40116000,exon_5:40117648-40117824,exon_3:40116790-40117072,;	PG_E	4	41	CDC6
oar_circ_0000458	chr11	40115809	40118291	+	2482	ENSOARG00000014063;	exon_3:40116790-40117072,exon_5:40117648-40117824,exon_2:40115809-40116000,exon_4:40117196-40117396,intron_5:40117824-40118184,;	PG_E	19	41	CDC6
oar_circ_0000459	chr11	40224399	40224984	-	585	ENSOARG00000026373;	intron_1:40160880-40311801,;	PG_E	2	4	--
oar_circ_0000460	chr11	40228215	40228371	-	156	ENSOARG00000026373;	intron_1:40160880-40311801,;	PG_E	2	2	--
oar_circ_0000461	chr11	40413990	40415626	-	1636	ENSOARG00000014810;	intron_2:40414201-40414817,exon_9:40413990-40414201,exon_7:40415453-40415626,intron_3:40414919-40415453,;	PG_A	3	57	SMARCE1
oar_circ_0000462	chr11	41746719	41747200	-	481	ENSOARG00000018768;	intron_3:41746842-41747048,exon_2:41747048-41747200,;	PG_A,PG_E	6,2	3,2	RAB5C
oar_circ_0000463	chr11	41819636	41820647	-	1011	ENSOARG00000018964;	intron_8:41819729-41820356,;	PG_A	2	4	--
oar_circ_0000464	chr11	41819636	41832418	-	12782	ENSOARG00000018964;	intron_16:41827751-41828866,intron_11:41821467-41821868,intron_10:41820647-41821287,intron_15:41826563-41827661,intron_8:41819729-41820356,exon_7:41821868-41822024,exon_6:41822484-41822645,intron_14:41823005-41826388,exon_8:41821287-41821467,intron_12:41822024-41822484,intron_17:41829023-41832280,exon_2:41828866-41829023,exon_4:41826388-41826563,;	PG_E	2	83	--
oar_circ_0000465	chr11	41904425	41904697	+	272	--	--	PG_A	2	0	--
oar_circ_0000466	chr11	42073497	42076160	+	2663	ENSOARG00000001896;	intron_12:42074673-42075475,intron_11:42073648-42074533,intron_13:42075633-42076069,exon_13:42075475-42075633,;	PG_A	3	88	ATP6V0A1
oar_circ_0000467	chr11	42166671	42211534	+	44863	ENSOARG00000002687;	exon_3:42166671-42166839,exon_11:42170198-42170404,intron_3:42166839-42167702,intron_8:42169436-42169788,intron_5:42168314-42168737,;	PG_A,PG_E	29,30	135,84	-
oar_circ_0000468	chr11	42168737	42212862	+	44125	ENSOARG00000002762;ENSOARG00000002687;	exon_2:42211733-42211901,intron_3:42212271-42212782,intron_2:42211901-42212202,;intron_8:42169436-42169788,intron_6:42168864-42169102,exon_11:42170198-42170404,;	PG_A	15	137	TUBG2;-
oar_circ_0000469	chr11	42170206	42215331	+	45125	ENSOARG00000002762;ENSOARG00000002687;	intron_2:42211901-42212202,exon_9:42215169-42215331,intron_4:42212862-42213276,intron_3:42212271-42212782,intron_7:42214581-42214933,intron_5:42213403-42214247,exon_2:42211733-42211901,intron_1:42211534-42211733,;exon_11:42170198-42170404,;	PG_A,PG_E	19,25	143119	TUBG2;-
oar_circ_0000470	chr11	42258656	42260283	-	1627	ENSOARG00000003316;	exon_8:42259132-42259302,intron_12:42258748-42259132,intron_13:42259302-42260180,;	PG_A	3	28	EZH1
oar_circ_0000471	chr11	42260180	42265001	-	4821	ENSOARG00000003316;	intron_15:42261573-42263376,intron_16:42263497-42264881,intron_14:42260283-42261396,exon_6:42261396-42261573,;	PG_A	2	53	EZH1
oar_circ_0000472	chr11	42261396	42265001	-	3605	ENSOARG00000003316;	exon_6:42261396-42261573,intron_16:42263497-42264881,intron_15:42261573-42263376,;	PG_A	3	48	EZH1
oar_circ_0000473	chr11	42360044	42392716	-	32672	--	--	PG_E	11	0	--
oar_circ_0000474	chr11	42621396	42623965	+	2569	ENSOARG00000005012;	exon_8:42623166-42623334,intron_8:42623334-42623755,exon_9:42623755-42623965,exon_5:42621396-42621591,intron_7:42622687-42623166,intron_5:42621591-42621904,exon_7:42622472-42622687,intron_6:42621982-42622472,;	PG_E	3	222	NBR1
oar_circ_0000475	chr11	42623755	42625297	+	1542	ENSOARG00000005012;	exon_9:42623755-42623965,exon_10:42624756-42624916,exon_11:42625006-42625297,intron_9:42623965-42624756,;	PG_E	5	244	NBR1
oar_circ_0000476	chr11	42837837	42838497	+	660	ENSOARG00000005409;	intron_2:42837923-42838424,;	PG_A	2	4	DHX8
oar_circ_0000477	chr11	42837837	42839234	+	1397	ENSOARG00000005409;	intron_3:42838497-42839148,intron_2:42837923-42838424,;	PG_E	2	9	DHX8
oar_circ_0000478	chr11	43659094	43659809	-	715	ENSOARG00000008370;	intron_33:43654351-43673982,;	PG_A	2	58	GPATCH8
oar_circ_0000479	chr11	43849527	43851220	-	1693	ENSOARG00000008764;	intron_1:43849808-43850956,exon_5:43849620-43849808,intron_2:43851023-43852736,;	PG_A	2	10	CCDC43
oar_circ_0000480	chr11	44005241	44007265	-	2024	ENSOARG00000009078;	intron_18:44005366-44007098,exon_9:44007098-44007265,;	PG_A,PG_E	5,2	41,40	EFTUD2
oar_circ_0000481	chr11	44207827	44208305	-	478	--	--	PG_A	2	0	--
oar_circ_0000482	chr11	44902756	44921275	-	18519	ENSOARG00000010947;	exon_13:44906066-44906223,intron_9:44912297-44919646,intron_8:44906223-44912201,intron_7:44902890-44906066,exon_11:44919646-44919834,intron_11:44920095-44921109,exon_9:44921109-44921275,;	PG_A,PG_E	3,3	142182	NSF
oar_circ_0000483	chr11	44919646	44921275	-	1629	ENSOARG00000010947;	intron_11:44920095-44921109,exon_9:44921109-44921275,exon_11:44919646-44919834,;	PG_A	2	69	NSF
oar_circ_0000484	chr11	44938523	44974600	-	36077	ENSOARG00000010947;	exon_7:44974444-44974600,exon_8:44938523-44938723,intron_13:44938723-44974444,;	PG_A	6	311	NSF
oar_circ_0000485	chr11	44974444	44980934	-	6490	ENSOARG00000010947;	intron_15:44977122-44977446,intron_14:44974600-44977046,exon_4:44980767-44980934,intron_16:44977554-44980767,exon_7:44974444-44974600,;	PG_A,PG_E	2,11	83103	NSF
oar_circ_0000486	chr11	45446905	45448238	-	1333	ENSOARG00000011438;	intron_6:45447054-45447388,intron_7:45447577-45448055,exon_9:45448055-45448238,exon_10:45447388-45447577,;	PG_A	5	34	KANSL1
oar_circ_0000487	chr11	45472962	45474066	-	1104	ENSOARG00000011438;	exon_7:45472962-45473158,intron_10:45473158-45473953,;	PG_A,PG_E	13,7	59,69	KANSL1
oar_circ_0000488	chr11	45472962	45482106	-	9144	ENSOARG00000011438;	intron_10:45473158-45473953,exon_7:45472962-45473158,intron_11:45474066-45482004,;	PG_A,PG_E	15,6	277390	KANSL1
oar_circ_0000489	chr11	45472962	45493299	-	20337	ENSOARG00000011438;	intron_10:45473158-45473953,exon_7:45472962-45473158,intron_11:45474066-45482004,intron_12:45482106-45493157,;	PG_A,PG_E	44,24	578883	KANSL1
oar_circ_0000490	chr11	45482004	45493299	-	11295	ENSOARG00000011438;	intron_12:45482106-45493157,;	PG_A,PG_E	3,3	301493	KANSL1
oar_circ_0000491	chr11	45562423	45563795	-	1372	ENSOARG00000011438;	exon_3:45562423-45563795,;	PG_A,PG_E	18,9	701807	KANSL1
oar_circ_0000492	chr11	45790397	45794414	+	4017	ENSOARG00000011855;	intron_11:45791991-45794294,;	PG_A	2	1	-
oar_circ_0000493	chr11	46052086	46059191	+	7105	ENSOARG00000011927;	intron_48:46052803-46057735,;	PG_E	4	2	EFCAB3
oar_circ_0000494	chr11	46380524	46383451	+	2927	ENSOARG00000012181;	intron_3:46381585-46382591,intron_4:46382635-46383355,intron_2:46380596-46381515,;	PG_A,PG_E	4,3	63,75	TLK2
oar_circ_0000495	chr11	46380524	46393617	+	13093	ENSOARG00000012181;	intron_3:46381585-46382591,exon_6:46393449-46393617,intron_5:46383451-46393449,intron_2:46380596-46381515,intron_4:46382635-46383355,;	PG_A,PG_E	11,6	127224	TLK2
oar_circ_0000496	chr11	46393449	46411789	+	18340	ENSOARG00000012181;	intron_7:46405481-46406788,intron_9:46410436-46411652,intron_8:46406881-46410325,intron_6:46393617-46405385,exon_6:46393449-46393617,;	PG_A,PG_E	10,4	193384	TLK2
oar_circ_0000497	chr11	46405385	46411789	+	6404	ENSOARG00000012181;	intron_8:46406881-46410325,intron_7:46405481-46406788,intron_9:46410436-46411652,;	PG_A,PG_E	20,7	61132	TLK2
oar_circ_0000498	chr11	47030186	47038069	+	7883	ENSOARG00000012739;	intron_6:47030335-47037882,exon_7:47037882-47038069,;	PG_A,PG_E	17,16	35,56	TANC2
oar_circ_0000499	chr11	47030186	47050829	+	20643	ENSOARG00000012739;	intron_7:47038069-47050565,exon_8:47050565-47050829,intron_6:47030335-47037882,exon_7:47037882-47038069,;	PG_A,PG_E	21,11	135174	TANC2
oar_circ_0000500	chr11	47030186	47063307	+	33121	ENSOARG00000012739;	intron_7:47038069-47050565,exon_8:47050565-47050829,intron_6:47030335-47037882,intron_8:47050829-47063181,exon_7:47037882-47038069,;	PG_A,PG_E	5,9	213373	TANC2
oar_circ_0000501	chr11	47086040	47091671	+	5631	ENSOARG00000012739;	intron_10:47086322-47091537,exon_10:47086040-47086322,;	PG_A,PG_E	3,2	28,56	TANC2
oar_circ_0000502	chr11	47312666	47314109	+	1443	ENSOARG00000013278;	intron_2:47312825-47313503,intron_3:47313615-47313990,exon_2:47312666-47312825,;	PG_A,PG_E	11,3	24,26	DCAF7
oar_circ_0000503	chr11	47363436	47376488	+	13052	ENSOARG00000013329;	intron_4:47363536-47368708,intron_5:47368822-47376367,;	PG_A	2	98	MAP3K3
oar_circ_0000504	chr11	4737774	4741095	+	3321	ENSOARG00000004707;	intron_4:4737924-4738653,intron_5:4738779-4739766,intron_6:4739859-4740978,;	PG_A	4	12	TOM1L1
oar_circ_0000505	chr11	47467593	47481368	+	13775	ENSOARG00000013540;	intron_2:47467744-47473492,intron_7:47480114-47481191,exon_8:47481191-47481368,intron_5:47475896-47478421,intron_4:47474908-47475746,intron_6:47478526-47479994,intron_3:47473554-47474871,;	PG_E	2	584	DDX42
oar_circ_0000506	chr11	47540169	47541152	-	983	ENSOARG00000013932;	exon_4:47540644-47540806,exon_5:47540168-47540369,intron_2:47540806-47541035,intron_1:47540369-47540644,;	PG_E	2	101967	GH
oar_circ_0000507	chr11	47540674	47541530	+	856	--	--	PG_E	2	0	--
oar_circ_0000508	chr11	47540705	47541144	+	439	--	--	PG_E	2	0	--
oar_circ_0000509	chr11	47541290	47541530	+	240	--	--	PG_A	2	0	--
oar_circ_0000510	chr11	4762817	4767645	+	4828	ENSOARG00000004707;	intron_8:4762951-4767102,intron_9:4767163-4767527,;	PG_A	2	11	TOM1L1
oar_circ_0000511	chr11	4762817	4769218	+	6401	ENSOARG00000004707;	intron_8:4762951-4767102,intron_10:4767645-4769121,intron_9:4767163-4767527,;	PG_A,PG_E	13,7	23,36	TOM1L1
oar_circ_0000512	chr11	47642177	47650809	-	8632	ENSOARG00000014212;	exon_2:47643745-47644003,exon_3:47642177-47642498,intron_3:47644003-47645468,;	PG_A,PG_E	3,2	21,40	-
oar_circ_0000513	chr11	47642177	47664824	-	22647	ENSOARG00000014212;	intron_3:47644003-47645468,exon_3:47642177-47642498,exon_2:47643745-47644003,;	PG_E	5	40	-
oar_circ_0000514	chr11	47704248	47707934	-	3686	ENSOARG00000014398;	exon_12:47704248-47704440,intron_11:47704440-47707815,;	PG_A	2	28	ERN1
oar_circ_0000515	chr11	47713739	47717350	-	3611	ENSOARG00000014398;	exon_8:47713739-47714001,intron_16:47715487-47717227,intron_15:47714001-47715385,;	PG_A	4	35	ERN1
oar_circ_0000516	chr11	47830281	47833417	-	3136	ENSOARG00000014649;	exon_4:47830281-47830529,intron_9:47832127-47833216,intron_8:47830529-47831787,exon_2:47833216-47833417,exon_3:47831787-47832127,;	PG_A	2	174	TEX2
oar_circ_0000517	chr11	48078439	48088918	-	10479	ENSOARG00000014976;	intron_1:48078557-48080365,intron_5:48087771-48088576,exon_4:48087597-48087771,intron_3:48084149-48086374,intron_2:48080466-48084068,intron_4:48086515-48087597,;	PG_A	2	175	POLG2
oar_circ_0000518	chr11	48099609	48100320	-	711	ENSOARG00000015045;	exon_8:48099609-48099782,exon_7:48099933-48100094,;	PG_A	2	578	DDX5
oar_circ_0000519	chr11	48107115	48115594	+	8479	ENSOARG00000015133;	intron_5:48114136-48115478,intron_4:48109806-48114030,intron_3:48107223-48109695,;	PG_A,PG_E	54,23	237262	CEP95
oar_circ_0000520	chr11	48170425	48176981	-	6556	ENSOARG00000015245;	exon_9:48170425-48170584,exon_7:48176778-48176981,intron_10:48170584-48174431,intron_11:48174516-48176778,;	PG_A	2	86	SMURF2
oar_circ_0000521	chr11	48170425	48179745	-	9320	ENSOARG00000015245;	exon_7:48176778-48176981,exon_9:48170425-48170584,intron_12:48176981-48179661,intron_11:48174516-48176778,intron_10:48170584-48174431,;	PG_A,PG_E	3,2	135190	SMURF2
oar_circ_0000522	chr11	48170425	48185247	-	14822	ENSOARG00000015245;	intron_11:48174516-48176778,intron_12:48176981-48179661,exon_7:48176778-48176981,exon_9:48170425-48170584,intron_10:48170584-48174431,intron_13:48179745-48182450,intron_15:48184218-48185113,intron_14:48182535-48184152,;	PG_A	2	226	SMURF2
oar_circ_0000523	chr11	4827112	4875461	+	48349	ENSOARG00000005016;	intron_4:4827245-4844532,exon_6:4844816-4845033,intron_9:4873121-4875369,intron_6:4845033-4846504,intron_8:4854054-4873024,intron_7:4846583-4853959,;	PG_A	6	483	STXBP4
oar_circ_0000524	chr11	48428446	48429809	-	1363	ENSOARG00000015595;	intron_19:48428435-48430152,;	PG_A	2	23	BPTF
oar_circ_0000525	chr11	48438828	48445965	-	7137	ENSOARG00000015595;	exon_5:48445776-48445965,exon_7:48440095-48440451,intron_23:48440451-48441943,exon_6:48441943-48442131,intron_24:48442131-48445776,intron_22:48438960-48440095,;	PG_A	2	276	BPTF
oar_circ_0000526	chr11	4844532	4854054	+	9522	ENSOARG00000005016;	intron_6:4845033-4846504,exon_6:4844816-4845033,intron_7:4846583-4853959,;	PG_A,PG_E	5,6	103111	STXBP4
oar_circ_0000527	chr11	4844532	4875461	+	30929	ENSOARG00000005016;	exon_6:4844816-4845033,intron_9:4873121-4875369,intron_7:4846583-4853959,intron_6:4845033-4846504,intron_8:4854054-4873024,;	PG_A	5	318	STXBP4
oar_circ_0000528	chr11	48473247	48474070	-	823	ENSOARG00000015595;	exon_1:48473247-48474179,;	PG_A	2	197	BPTF
oar_circ_0000529	chr11	49251097	49253414	-	2317	ENSOARG00000016006;	intron_27:49251526-49252575,intron_28:49252636-49253277,;	PG_A,PG_E	2,2	5,7	TBCD
oar_circ_0000530	chr11	49271421	49284330	-	12909	ENSOARG00000016006;	intron_32:49271554-49279837,intron_33:49279893-49281803,intron_35:49283277-49284232,intron_34:49281950-49283175,;	PG_A	2	160	TBCD
oar_circ_0000531	chr11	49418788	49432461	-	13673	ENSOARG00000016414;	intron_9:49429632-49432266,exon_7:49419473-49419770,intron_5:49419770-49420869,intron_4:49418998-49419473,exon_6:49420869-49421054,exon_2:49432266-49432461,exon_8:49418788-49418998,exon_5:49421807-49422001,intron_8:49427095-49429484,intron_6:49421054-49421807,intron_7:49422001-49426948,;	PG_A	7	379	FOXK2
oar_circ_0000532	chr11	49426948	49432461	-	5513	ENSOARG00000016414;	intron_9:49429632-49432266,exon_2:49432266-49432461,intron_8:49427095-49429484,;	PG_A	4	110	FOXK2
oar_circ_0000533	chr11	4949825	4954419	+	4594	ENSOARG00000005016;	intron_14:4951212-4952016,intron_15:4952066-4954285,intron_13:4940193-4951095,;	PG_A	3	30	STXBP4
oar_circ_0000534	chr11	49521252	49521470	+	218	ENSOARG00000016619;	exon_2:49521245-49521470,;	PG_A	6	27	OGFOD3
oar_circ_0000535	chr11	49785724	49786507	+	783	ENSOARG00000016829;	intron_4:49785895-49786358,exon_4:49785724-49785895,;	PG_A,PG_E	6,4	51,34	CSNK1D
oar_circ_0000536	chr11	49837699	49842970	+	5271	ENSOARG00000016997;	exon_1:49837707-49838112,intron_1:49838112-49842856,;	PG_E	2	76	CCDC57
oar_circ_0000537	chr11	50204248	50204758	+	510	ENSOARG00000018038;	exon_7:50204557-50204758,;	PG_A	4	160	P4HB
oar_circ_0000538	chr11	50288654	50288937	-	283	--	--	PG_A	2	0	--
oar_circ_0000539	chr11	50352167	50362681	+	10514	ENSOARG00000018408;	intron_9:50355568-50357504,exon_8:50352167-50352347,intron_8:50352347-50355481,exon_12:50362520-50362681,intron_10:50357576-50357989,intron_11:50358116-50362520,;	PG_A	2	215	NPLOC4
oar_circ_0000540	chr11	50422751	50423386	+	635	ENSOARG00000018506;	exon_5:50422569-50422985,;	PG_A	2	841	ACTG1
oar_circ_0000541	chr11	50744823	50746057	-	1234	ENSOARG00000000258;	intron_11:50744961-50745511,intron_12:50745583-50745995,;	PG_A,PG_E	25,5	9,6	BAIAP2
oar_circ_0000542	chr11	50988094	51001787	-	13693	ENSOARG00000000488;	exon_6:50988094-50988270,intron_29:50988270-51001640,;	PG_E	2	195	RPTOR
oar_circ_0000543	chr11	51563481	51567092	+	3611	ENSOARG00000002538;	exon_1:51563453-51563730,intron_1:51563730-51566494,exon_2:51566494-51567092,;	PG_A	2	68	TBC1D16
oar_circ_0000544	chr11	53073546	53076280	-	2734	ENSOARG00000006041;	exon_6:53073546-53073713,intron_16:53073713-53076064,exon_5:53076064-53076280,;	PG_A	5	43	TNRC6C
oar_circ_0000545	chr11	53076064	53084794	-	8730	ENSOARG00000006041;	intron_17:53076280-53082202,exon_4:53082202-53084794,exon_5:53076064-53076280,;	PG_A	2	634	TNRC6C
oar_circ_0000546	chr11	53117192	53130150	-	12958	ENSOARG00000006041;	intron_20:53117214-53118041,;	PG_A	2	18	TNRC6C
oar_circ_0000547	chr11	53184613	53185521	-	908	--	--	PG_A	2	0	--
oar_circ_0000548	chr11	54282648	54295357	-	12709	ENSOARG00000007161;	exon_1:54295120-54295283,intron_1:54294338-54294675,intron_2:54294830-54295120,exon_3:54294032-54294338,;	PG_A,PG_E	5,3	7,4	AANAT
oar_circ_0000549	chr11	54409664	54412914	+	3250	ENSOARG00000007435;	intron_5:54412053-54412768,exon_3:54409664-54409837,intron_4:54411522-54411997,intron_3:54409837-54411406,;	PG_A	2	57	PRPSAP1
oar_circ_0000550	chr11	54524902	54543245	+	18343	ENSOARG00000007710;	intron_11:54534061-54536150,exon_12:54536150-54536389,intron_3:54524991-54526939,intron_15:54539722-54540005,intron_5:54528278-54528864,intron_12:54536389-54537341,intron_17:54540940-54543134,exon_10:54533664-54533824,intron_8:54529723-54532730,intron_9:54532802-54533664,intron_16:54540071-54540891,intron_13:54537450-54538826,intron_14:54538938-54539539,intron_4:54527086-54528160,intron_7:5452926…	PG_A	2	289	RNF157
oar_circ_0000551	chr11	54607479	54610701	+	3222	ENSOARG00000008242;	exon_4:54610505-54610701,intron_3:54607593-54610505,;	PG_A	3	30	SRP68
oar_circ_0000552	chr11	54799423	54807241	-	7818	ENSOARG00000009548;	intron_8:54801971-54802342,intron_10:54803704-54804069,intron_16:54806533-54807159,intron_6:54800814-54801134,intron_5:54799821-54800618,intron_12:54804852-54805615,exon_11:54801770-54801971,exon_15:54799423-54799612,intron_11:54804187-54804716,intron_15:54806053-54806397,intron_7:54801200-54801770,intron_9:54802485-54803619,;	PG_E	2	86	UNK
oar_circ_0000553	chr11	55431000	55431212	+	212	--	--	PG_E	2	0	--
oar_circ_0000554	chr11	57111600	57150868	+	39268	--	--	PG_A,PG_E	7,5	0,0	--
oar_circ_0000555	chr11	57380342	57386086	+	5744	ENSOARG00000013770;	exon_3:57383019-57383413,intron_2:57380441-57383019,;	PG_A	3	5	SLC39A11
oar_circ_0000556	chr11	60205408	60209869	+	4461	ENSOARG00000013972;	exon_7:60205408-60205597,exon_9:60209700-60209869,intron_7:60205597-60207148,intron_8:60207296-60209700,;	PG_A,PG_E	5,2	28,39	ABCA5
oar_circ_0000557	chr11	60205408	60211254	+	5846	ENSOARG00000013972;	exon_9:60209700-60209869,intron_9:60209869-60211195,intron_7:60205597-60207148,exon_7:60205408-60205597,intron_8:60207296-60209700,;	PG_A	3	33	ABCA5
oar_circ_0000558	chr11	60212155	60222339	+	10184	ENSOARG00000013972;	intron_17:60218073-60221416,exon_18:60221416-60221618,intron_12:60213705-60214452,intron_16:60216914-60217953,intron_15:60216340-60216774,exon_19:60222169-60222339,intron_18:60221618-60222169,intron_11:60212266-60213529,intron_13:60214572-60215593,exon_12:60213529-60213705,;	PG_A,PG_E	2,3	59,96	ABCA5
oar_circ_0000559	chr11	60214452	60222339	+	7887	ENSOARG00000013972;	exon_19:60222169-60222339,intron_18:60221618-60222169,intron_16:60216914-60217953,intron_15:60216340-60216774,intron_17:60218073-60221416,exon_18:60221416-60221618,intron_13:60214572-60215593,;	PG_A,PG_E	26,3	53,71	ABCA5
oar_circ_0000560	chr11	60214452	60222355	+	7903	ENSOARG00000013972;	intron_13:60214572-60215593,intron_18:60221618-60222169,exon_19:60222169-60222339,intron_14:60215732-60216249,intron_17:60218073-60221416,exon_18:60221416-60221618,;	PG_A	2	53	ABCA5
oar_circ_0000561	chr11	60423397	60425049	+	1652	ENSOARG00000014704;	intron_29:60424290-60424957,;	PG_A	3	1	ABCA9
oar_circ_0000562	chr11	60601690	60616015	-	14325	ENSOARG00000015024;	intron_9:60611218-60615835,intron_5:60604660-60605505,exon_1:60615835-60616009,intron_8:60606642-60611047,exon_6:60604501-60604660,intron_4:60603867-60604501,intron_6:60605552-60606288,exon_2:60611047-60611218,intron_3:60602780-60603806,intron_2:60601772-60602658,intron_7:60606350-60606550,;	PG_A	4	850	PRKAR1A
oar_circ_0000563	chr11	60602658	60616015	-	13357	ENSOARG00000015024;	intron_6:60605552-60606288,intron_3:60602780-60603806,intron_9:60611218-60615835,exon_2:60611047-60611218,intron_5:60604660-60605505,intron_7:60606350-60606550,exon_6:60604501-60604660,exon_1:60615835-60616009,intron_4:60603867-60604501,intron_8:60606642-60611047,;	PG_E	2	759	PRKAR1A
oar_circ_0000564	chr11	60705417	60711067	-	5650	ENSOARG00000015185;	intron_11:60707053-60708072,exon_3:60710879-60711067,intron_10:60705555-60706941,intron_12:60708120-60710879,;	PG_E	2	17	ARSG
oar_circ_0000565	chr11	60894606	60895326	+	720	ENSOARG00000015372;	intron_7:60894683-60898345,;	PG_E	2	3	RGS9
oar_circ_0000566	chr11	61240087	61248481	-	8394	ENSOARG00000015593;	intron_5:61240237-61248418,;	PG_A,PG_E	4,3	9,23	CEP112
oar_circ_0000567	chr11	61341488	61367074	-	25586	ENSOARG00000015593;	intron_7:61341671-61352563,exon_19:61341488-61341671,intron_8:61352671-61366938,;	PG_A,PG_E	3,3	39,97	CEP112
oar_circ_0000568	chr11	61341488	61412493	-	71005	ENSOARG00000015593;	intron_13:61412025-61412338,intron_9:61367074-61402148,intron_7:61341671-61352563,exon_19:61341488-61341671,intron_12:61409408-61411895,intron_10:61402228-61408394,intron_8:61352671-61366938,;	PG_A	9	62	CEP112
oar_circ_0000569	chr11	61402148	61412493	-	10345	ENSOARG00000015593;	intron_12:61409408-61411895,intron_13:61412025-61412338,intron_10:61402228-61408394,;	PG_A,PG_E	6,7	3,15	CEP112
oar_circ_0000570	chr11	61427267	61437340	-	10073	ENSOARG00000015593;	intron_16:61429622-61434598,intron_17:61434698-61437253,intron_15:61427411-61429503,;	PG_A,PG_E	22,16	11,23	CEP112
oar_circ_0000571	chr11	61427267	61447118	-	19851	ENSOARG00000015593;	intron_18:61437340-61446739,intron_19:61446817-61447070,intron_16:61429622-61434598,intron_17:61434698-61437253,intron_15:61427411-61429503,;	PG_A,PG_E	5,2	19,72	CEP112
oar_circ_0000572	chr11	61427267	61457852	-	30585	ENSOARG00000015593;	intron_21:61455449-61457761,intron_15:61427411-61429503,intron_16:61429622-61434598,intron_17:61434698-61437253,intron_19:61446817-61447070,intron_20:61447118-61455371,intron_18:61437340-61446739,;	PG_A,PG_E	11,7	38139	CEP112
oar_circ_0000573	chr11	61429503	61447118	-	17615	ENSOARG00000015593;	intron_19:61446817-61447070,intron_18:61437340-61446739,intron_16:61429622-61434598,intron_17:61434698-61437253,;	PG_E	3	68	CEP112
oar_circ_0000574	chr11	61446739	61457852	-	11113	ENSOARG00000015593;	intron_21:61455449-61457761,intron_20:61447118-61455371,intron_19:61446817-61447070,;	PG_A	3	20	CEP112
oar_circ_0000575	chr11	61455371	61484369	-	28998	ENSOARG00000015593;	intron_24:61480957-61484255,exon_3:61478409-61478582,exon_2:61480766-61480957,intron_22:61457852-61478409,intron_21:61455449-61457761,intron_23:61478582-61480766,;	PG_A	4	92	CEP112
oar_circ_0000576	chr11	62077843	62086862	-	9019	ENSOARG00000015884;	exon_21:62079228-62079412,intron_14:62083568-62085091,exon_22:62077843-62078072,intron_12:62078072-62079228,intron_13:62079412-62083420,intron_15:62085237-62086743,;	PG_A	2	115	HELZ
oar_circ_0000577	chr11	62147165	62150213	-	3048	ENSOARG00000015884;	exon_3:62149985-62150213,intron_30:62147202-62149985,;	PG_E	3	81	HELZ
oar_circ_0000578	chr11	7328527	7330374	-	1847	ENSOARG00000007115;	intron_4:7328575-7329058,exon_3:7329263-7330374,;	PG_A	28	701	COIL
oar_circ_0000579	chr11	8344148	8347361	-	3213	--	--	PG_E	2	0	--
oar_circ_0000580	chr11	8345969	8347361	-	1392	--	--	PG_A,PG_E	2,3	0,0	--
oar_circ_0000581	chr11	9028666	9029338	-	672	ENSOARG00000010822;	intron_8:9028790-9029251,;	PG_A,PG_E	5,2	1,2	2017-09-04
oar_circ_0000582	chr11	9222594	9232587	+	9993	ENSOARG00000011574;	intron_4:9225030-9232455,exon_3:9222594-9222761,intron_3:9222761-9224896,;	PG_A	5	123	RAD51C
oar_circ_0000583	chr11	9222594	9239228	+	16634	ENSOARG00000011574;	intron_4:9225030-9232455,intron_5:9232587-9238391,intron_3:9222761-9224896,exon_3:9222594-9222761,;	PG_A,PG_E	77,28	145155	RAD51C
oar_circ_0000584	chr11	9222594	9239244	+	16650	ENSOARG00000011574;	exon_3:9222594-9222761,intron_3:9222761-9224896,intron_5:9232587-9238391,intron_4:9225030-9232455,;	PG_A,PG_E	2,3	145155	RAD51C
oar_circ_0000585	chr11	9224896	9239228	+	14332	ENSOARG00000011574;	intron_5:9232587-9238391,intron_4:9225030-9232455,;	PG_A,PG_E	4,2	100109	RAD51C
oar_circ_0000586	chr11	9232455	9239228	+	6773	ENSOARG00000011574;	intron_6:9238458-9239167,intron_5:9232587-9238391,;	PG_A	4	22	RAD51C
oar_circ_0000587	chr11	9535659	9545333	-	9674	ENSOARG00000011845;	intron_7:9535965-9545141,exon_18:9545141-9545333,exon_19:9535659-9535965,;	PG_A,PG_E	6,2	157207	TRIM37
oar_circ_0000588	chr11	9535659	9551636	-	15977	ENSOARG00000011845;	intron_8:9545333-9551550,exon_19:9535659-9535965,exon_18:9545141-9545333,intron_7:9535965-9545141,;	PG_A,PG_E	3,2	198279	TRIM37
oar_circ_0000589	chr11	9535659	9555975	-	20316	ENSOARG00000011845;	intron_8:9545333-9551550,intron_9:9551636-9555838,exon_18:9545141-9545333,exon_19:9535659-9535965,intron_7:9535965-9545141,;	PG_A	4	208	TRIM37
oar_circ_0000590	chr11	9555838	9562383	-	6545	ENSOARG00000011845;	intron_11:9561405-9562268,exon_15:9561186-9561405,intron_10:9555975-9561186,;	PG_A	3	84	TRIM37
oar_circ_0000591	chr11	9602064	9608775	-	6711	ENSOARG00000011845;	intron_15:9602146-9603135,intron_16:9603186-9608650,;	PG_A	2	59	TRIM37
oar_circ_0000592	chr11	9608650	9625916	-	17266	ENSOARG00000011845;	intron_19:9623128-9624636,intron_17:9608775-9622110,intron_20:9624759-9625828,intron_18:9622178-9623004,;	PG_A,PG_E	2,2	123134	TRIM37
oar_circ_0000593	chr11	9608650	9628026	-	19376	ENSOARG00000011845;	intron_18:9622178-9623004,intron_20:9624759-9625828,intron_17:9608775-9622110,intron_21:9625916-9626936,intron_19:9623128-9624636,intron_22:9627053-9627985,;	PG_A	2	134	TRIM37
oar_circ_0000594	chr12	10280729	10284038	-	3309	ENSOARG00000009462;	exon_2:10283439-10284038,intron_6:10280876-10281486,exon_3:10281486-10281707,intron_7:10281707-10283439,;	PG_E	2	446	TROVE2
oar_circ_0000595	chr12	10309253	10338258	+	29005	ENSOARG00000009587;	intron_8:10328700-10335324,intron_3:10309359-10322567,intron_9:10335438-10338159,intron_6:10323054-10324567,intron_7:10324631-10328597,;	PG_A	3	312	UCHL5
oar_circ_0000596	chr12	10561182	10576468	+	15286	--	--	PG_A	7	0	--
oar_circ_0000597	chr12	10574294	10576468	+	2174	--	--	PG_A	5	0	--
oar_circ_0000598	chr12	1559650	1576913	+	17263	ENSOARG00000002783;	intron_5:1569224-1569882,intron_2:1561222-1564408,intron_9:1574884-1576863,intron_1:1559755-1561147,intron_6:1569982-1572163,intron_4:1565573-1569156,intron_7:1572324-1574019,intron_3:1564542-1565517,exon_7:1572163-1572324,;	PG_A	2	402	-
oar_circ_0000599	chr12	1564408	1572324	+	7916	ENSOARG00000002783;	intron_5:1569224-1569882,intron_4:1565573-1569156,intron_6:1569982-1572163,intron_3:1564542-1565517,exon_7:1572163-1572324,;	PG_A	2	311	-
oar_circ_0000600	chr12	1589114	1590094	+	980	--	--	PG_E	3	0	--
oar_circ_0000601	chr12	18505732	18514220	-	8488	--	--	PG_E	4	0	--
oar_circ_0000602	chr12	19093453	19102084	-	8631	ENSOARG00000011440;	intron_3:19093524-19102044,;	PG_E	3	122	GPATCH2
oar_circ_0000603	chr12	19215956	19226311	-	10355	ENSOARG00000011440;	intron_7:19216664-19219732,intron_8:19219794-19225591,intron_6:19216036-19216481,exon_4:19216481-19216664,exon_2:19225591-19226311,;	PG_A	3	543	GPATCH2
oar_circ_0000604	chr12	19880476	19885824	+	5348	ENSOARG00000011531;	exon_4:19885625-19885824,exon_2:19880476-19880751,intron_2:19880751-19883177,intron_3:19883275-19885625,;	PG_A,PG_E	4,2	115127	RRP15
oar_circ_0000605	chr12	20017553	20021404	+	3851	ENSOARG00000011583;	intron_5:20019589-20021247,intron_4:20017921-20019411,;	PG_A	3	5	TGFB2
oar_circ_0000606	chr12	21647992	21650058	-	2066	ENSOARG00000011829;	intron_23:21648226-21649886,exon_9:21649886-21650058,exon_10:21647992-21648226,;	PG_A,PG_E	4,3	162224	EPRS
oar_circ_0000607	chr12	21649886	21657680	-	7794	ENSOARG00000011829;	intron_25:21651695-21652449,exon_9:21649886-21650058,intron_24:21650058-21651502,intron_26:21652576-21656197,exon_8:21651502-21651695,intron_27:21656292-21657540,;	PG_A,PG_E	3,3	258310	EPRS
oar_circ_0000608	chr12	21752360	21754155	+	1795	ENSOARG00000012333;	intron_17:21752486-21753097,intron_18:21753229-21754048,;	PG_A,PG_E	5,2	8,19	IARS2
oar_circ_0000609	chr12	21752360	21756745	+	4385	ENSOARG00000012333;	intron_18:21753229-21754048,exon_21:21756554-21756745,intron_20:21755428-21756554,intron_19:21754155-21755282,intron_17:21752486-21753097,;	PG_A,PG_E	30,19	81,98	IARS2
oar_circ_0000610	chr12	21761701	21761886	-	185	ENSOARG00000012654;	exon_35:21760317-21765310,;	PG_E	2	68	RAB3GAP2
oar_circ_0000611	chr12	21761703	21761979	-	276	ENSOARG00000012654;	exon_35:21760317-21765310,;	PG_A	2	165	RAB3GAP2
oar_circ_0000612	chr12	22224620	22249433	+	24813	ENSOARG00000012956;	intron_4:22239865-22240963,intron_3:22226129-22239816,exon_2:22224620-22224824,intron_2:22224824-22226075,intron_6:22242524-22244734,intron_7:22244805-22249376,intron_5:22241029-22242470,;	PG_A,PG_E	8,4	260517	MARK1
oar_circ_0000613	chr12	22372185	22373858	+	1673	ENSOARG00000013134;	intron_4:22372348-22373717,exon_4:22372185-22372348,;	PG_E	2	12	2017-03-02
oar_circ_0000614	chr12	22383286	22384763	+	1477	--	--	PG_A,PG_E	3,3	1,0	--
oar_circ_0000615	chr12	2246930	2249840	-	2910	ENSOARG00000003554;	intron_6:2249356-2249710,exon_7:2249199-2249356,intron_5:2248773-2249199,intron_4:2247044-2248640,;	PG_A	2	101	DSTYK
oar_circ_0000616	chr12	24260253	24297165	-	36912	ENSOARG00000013880;	intron_3:24260376-24262360,intron_8:24289030-24297095,intron_4:24262483-24282246,intron_5:24282353-24282596,intron_6:24282660-24288511,;	PG_A	11	397	AIDA
oar_circ_0000617	chr12	24262360	24297165	-	34805	ENSOARG00000013880;	intron_4:24262483-24282246,intron_6:24282660-24288511,intron_8:24289030-24297095,intron_5:24282353-24282596,;	PG_A,PG_E	17,15	389567	AIDA
oar_circ_0000618	chr12	24282246	24289030	-	6784	ENSOARG00000013880;	intron_5:24282353-24282596,intron_6:24282660-24288511,;	PG_E	2	108	AIDA
oar_circ_0000619	chr12	24282246	24297165	-	14919	ENSOARG00000013880;	intron_8:24289030-24297095,intron_5:24282353-24282596,intron_6:24282660-24288511,;	PG_A,PG_E	53,47	195266	AIDA
oar_circ_0000620	chr12	24605526	24609457	+	3931	ENSOARG00000014169;	intron_4:24605650-24606476,intron_6:24607062-24609359,intron_5:24606604-24606964,;	PG_A,PG_E	9,7	38,94	DISP1
oar_circ_0000621	chr12	24819699	24824251	-	4552	ENSOARG00000014309;	exon_5:24819699-24819888,intron_5:24819888-24824077,exon_4:24824077-24824251,;	PG_A,PG_E	3,2	15,19	SUSD4
oar_circ_0000622	chr12	25272973	25283153	-	10180	ENSOARG00000015629;	intron_16:25273056-25276541,intron_17:25276655-25283005,;	PG_A	2	99	TP53BP2
oar_circ_0000623	chr12	25427149	25427496	-	347	--	--	PG_A	2	0	--
oar_circ_0000624	chr12	25428482	25429622	-	1140	--	--	PG_E	2	0	--
oar_circ_0000625	chr12	25521971	25539415	-	17444	ENSOARG00000016018;	intron_2:25522042-25528356,intron_3:25528445-25531518,intron_4:25531595-25539308,;	PG_A	4	106	NVL
oar_circ_0000626	chr12	25564550	25566966	-	2416	ENSOARG00000016018;	exon_15:25566747-25566966,intron_9:25564655-25566747,;	PG_A	3	27	NVL
oar_circ_0000627	chr12	25566747	25573148	-	6401	ENSOARG00000016018;	exon_15:25566747-25566966,intron_10:25566966-25568463,intron_12:25568783-25573003,exon_13:25568615-25568783,;	PG_A	3	72	NVL
oar_circ_0000628	chr12	25662539	25675627	-	13088	ENSOARG00000016377;	intron_5:25663456-25665349,intron_6:25665469-25668587,intron_4:25663019-25663310,intron_3:25662669-25662940,intron_7:25668728-25675488,;	PG_A	2	162	WDR26
oar_circ_0000629	chr12	25799310	25802328	+	3018	--	--	PG_A	2	0	--
oar_circ_0000630	chr12	26708818	26715722	-	6904	ENSOARG00000017329;	intron_10:26711515-26713456,intron_8:26710017-26710934,intron_11:26713567-26715417,exon_4:26715417-26715722,intron_6:26708867-26709651,exon_7:26710934-26711147,intron_7:26709709-26709871,;	PG_E	2	280	ENAH
oar_circ_0000631	chr12	26757010	26766292	-	9282	ENSOARG00000017329;	exon_1:26766126-26766294,exon_2:26757010-26757188,intron_14:26757188-26766126,;	PG_A,PG_E	9,15	155236	ENAH
oar_circ_0000632	chr12	2686413	2686956	+	543	--	--	PG_E	2	0	--
oar_circ_0000633	chr12	27018734	27021453	+	2719	ENSOARG00000017468;	intron_2:27018922-27021272,exon_3:27021272-27021453,exon_2:27018734-27018922,;	PG_A,PG_E	16,11	117105	EPHX1
oar_circ_0000634	chr12	27336704	27345330	-	8626	ENSOARG00000000040;	intron_5:27342325-27345189,exon_7:27336704-27336891,exon_6:27340277-27340452,intron_3:27336891-27340277,intron_4:27340452-27342166,exon_5:27342166-27342325,;	PG_A	4	409	ACBD3
oar_circ_0000635	chr12	27443739	27447691	-	3952	ENSOARG00000000220;	intron_5:27443820-27446981,;	PG_A	3	11	LIN9
oar_circ_0000636	chr12	27443739	27449552	-	5813	ENSOARG00000000220;	intron_6:27447083-27447571,intron_7:27447691-27449418,intron_5:27443820-27446981,;	PG_E	2	43	LIN9
oar_circ_0000637	chr12	27446981	27449552	-	2571	ENSOARG00000000220;	intron_6:27447083-27447571,intron_7:27447691-27449418,;	PG_E	2	15	LIN9
oar_circ_0000638	chr12	2778303	2786354	-	8051	ENSOARG00000004262;	intron_5:2784725-2786304,intron_4:2781816-2784619,intron_3:2779421-2781760,intron_2:2778453-2779268,;	PG_A,PG_E	8,3	278373	NUCKS1
oar_circ_0000639	chr12	27908011	27909626	+	1615	--	--	PG_A	3	0	--
oar_circ_0000640	chr12	28164015	28167058	-	3043	ENSOARG00000002215;	intron_15:28164121-28166974,;	PG_A	2	38	CDC42BPA
oar_circ_0000641	chr12	28198115	28267902	-	69787	ENSOARG00000002215;	intron_26:28230636-28236224,intron_30:28267098-28267653,exon_10:28263772-28263939,intron_23:28211061-28216963,intron_28:28251768-28263772,exon_13:28230393-28230636,intron_27:28236358-28251645,exon_15:28216963-28217211,intron_22:28198240-28210955,intron_24:28217211-28230032,exon_8:28267653-28267902,intron_29:28263939-28267018,;	PG_A	7	723	CDC42BPA
oar_circ_0000642	chr12	28210955	28267902	-	56947	ENSOARG00000002215;	intron_30:28267098-28267653,intron_26:28230636-28236224,intron_23:28211061-28216963,exon_10:28263772-28263939,intron_28:28251768-28263772,exon_13:28230393-28230636,intron_27:28236358-28251645,exon_15:28216963-28217211,intron_24:28217211-28230032,exon_8:28267653-28267902,intron_29:28263939-28267018,;	PG_A	7	544	CDC42BPA
oar_circ_0000643	chr12	28230032	28267902	-	37870	ENSOARG00000002215;	exon_13:28230393-28230636,intron_27:28236358-28251645,exon_8:28267653-28267902,intron_29:28263939-28267018,intron_30:28267098-28267653,intron_26:28230636-28236224,exon_10:28263772-28263939,intron_28:28251768-28263772,;	PG_A	12	342	CDC42BPA
oar_circ_0000644	chr12	28251645	28267902	-	16257	ENSOARG00000002215;	exon_10:28263772-28263939,intron_30:28267098-28267653,intron_28:28251768-28263772,exon_8:28267653-28267902,intron_29:28263939-28267018,;	PG_A,PG_E	5,4	160268	CDC42BPA
oar_circ_0000645	chr12	28263772	28267902	-	4130	ENSOARG00000002215;	exon_8:28267653-28267902,intron_29:28263939-28267018,exon_10:28263772-28263939,intron_30:28267098-28267653,;	PG_A,PG_E	15,22	133172	CDC42BPA
oar_circ_0000646	chr12	28263772	28270484	-	6712	ENSOARG00000002215;	intron_29:28263939-28267018,exon_8:28267653-28267902,intron_30:28267098-28267653,exon_10:28263772-28263939,exon_7:28270283-28270484,intron_31:28267902-28270283,;	PG_A,PG_E	23,8	171228	CDC42BPA
oar_circ_0000647	chr12	28597924	28604819	+	6895	ENSOARG00000003217;	exon_4:28604638-28604819,intron_3:28601378-28604638,exon_3:28601124-28601378,intron_2:28598052-28601124,;	PG_E	2	148	AHCTF1
oar_circ_0000648	chr12	28597924	28614240	+	16316	ENSOARG00000003217;	exon_4:28604638-28604819,intron_5:28609510-28611253,intron_2:28598052-28601124,exon_3:28601124-28601378,intron_6:28611370-28612667,exon_5:28609302-28609510,intron_3:28601378-28604638,exon_8:28614089-28614240,intron_4:28604819-28609302,intron_7:28612752-28614089,;	PG_A	2	352	AHCTF1
oar_circ_0000649	chr12	28597924	28617855	+	19931	ENSOARG00000003217;	intron_7:28612752-28614089,intron_5:28609510-28611253,intron_10:28616425-28616824,exon_5:28609302-28609510,intron_3:28601378-28604638,exon_4:28604638-28604819,intron_4:28604819-28609302,exon_10:28616243-28616425,intron_8:28614240-28616020,intron_2:28598052-28601124,intron_11:28616886-28617726,intron_6:28611370-28612667,exon_3:28601124-28601378,;	PG_A,PG_E	4,2	416534	AHCTF1
oar_circ_0000650	chr12	28601124	28617855	+	16731	ENSOARG00000003217;	exon_8:28614089-28614240,intron_8:28614240-28616020,intron_10:28616425-28616824,intron_3:28601378-28604638,intron_11:28616886-28617726,exon_10:28616243-28616425,intron_4:28604819-28609302,intron_7:28612752-28614089,exon_4:28604638-28604819,intron_5:28609510-28611253,intron_6:28611370-28612667,exon_5:28609302-28609510,exon_3:28601124-28601378,;	PG_A	2	406	AHCTF1
oar_circ_0000651	chr12	28614089	28617855	+	3766	ENSOARG00000003217;	intron_8:28614240-28616020,intron_10:28616425-28616824,exon_10:28616243-28616425,intron_11:28616886-28617726,;	PG_E	2	99	AHCTF1
oar_circ_0000652	chr12	28647563	28650892	+	3329	ENSOARG00000003217;	exon_28:28650477-28650892,exon_28:28649613-28649817,exon_27:28647563-28647756,intron_27:28647756-28649613,intron_28:28649817-28650477,;	PG_A	2	165	AHCTF1
oar_circ_0000653	chr12	28656566	28657236	+	670	ENSOARG00000003217;	intron_31:28655718-28657599,;	PG_A	2	13	AHCTF1
oar_circ_0000654	chr12	28922932	28923361	-	429	ENSOARG00000003967;	exon_1:28922932-28923361,;	PG_A	2	123	CNST
oar_circ_0000655	chr12	29182774	29186339	+	3565	ENSOARG00000004388;	intron_4:29184447-29186202,intron_3:29182882-29184389,;	PG_A,PG_E	7,5	4,27	SMYD3
oar_circ_0000656	chr12	30584800	30587638	+	2838	--	--	PG_A	4	0	--
oar_circ_0000657	chr12	30584800	30589206	+	4406	--	--	PG_A,PG_E	8,2	0,0	--
oar_circ_0000658	chr12	30935758	30953445	+	17687	ENSOARG00000005565;	intron_5:30939705-30939990,intron_8:30944067-30945282,intron_4:30938763-30939638,intron_3:30936732-30938712,intron_9:30945437-30946820,intron_10:30946945-30948157,intron_2:30935861-30936663,intron_11:30948261-30951825,intron_6:30940098-30941124,intron_7:30941206-30943940,intron_12:30951975-30953291,;	PG_A	4	160	ADSS
oar_circ_0000659	chr12	31585835	31588248	+	2413	ENSOARG00000006076;	intron_1:31520381-31644129,;	PG_A,PG_E	18,7	223161	AKT3
oar_circ_0000660	chr12	31644129	31679355	+	35226	ENSOARG00000006076;	intron_3:31673594-31679210,intron_2:31644255-31673482,;	PG_A,PG_E	100,45	308414	AKT3
oar_circ_0000661	chr12	31644129	31694793	+	50664	ENSOARG00000006076;	intron_3:31673594-31679210,intron_4:31679355-31694661,intron_2:31644255-31673482,;	PG_A,PG_E	33,12	455545	AKT3
oar_circ_0000662	chr12	31644129	31703451	+	59322	ENSOARG00000006076;	intron_6:31702921-31703382,intron_3:31673594-31679210,intron_5:31694793-31702855,intron_2:31644255-31673482,intron_4:31679355-31694661,;	PG_A	25	605	AKT3
oar_circ_0000663	chr12	31673482	31703451	+	29969	ENSOARG00000006076;	intron_4:31679355-31694661,intron_6:31702921-31703382,intron_5:31694793-31702855,intron_3:31673594-31679210,;	PG_A,PG_E	10,4	320327	AKT3
oar_circ_0000664	chr12	31694661	31703451	+	8790	ENSOARG00000006076;	intron_6:31702921-31703382,intron_5:31694793-31702855,;	PG_A	18	150	AKT3
oar_circ_0000665	chr12	31727201	31734914	+	7713	ENSOARG00000006076;	intron_8:31727324-31734785,;	PG_A	6	87	AKT3
oar_circ_0000666	chr12	31727201	31745537	+	18336	ENSOARG00000006076;	intron_9:31734914-31745322,intron_8:31727324-31734785,exon_10:31745322-31745537,;	PG_A,PG_E	3,2	452531	AKT3
oar_circ_0000667	chr12	31727201	31752829	+	25628	ENSOARG00000006076;	intron_9:31734914-31745322,intron_8:31727324-31734785,intron_10:31745537-31752741,exon_10:31745322-31745537,;	PG_A,PG_E	43,11	540649	AKT3
oar_circ_0000668	chr12	31855552	31867835	-	12283	ENSOARG00000006316;	intron_4:31865623-31867707,intron_3:31855684-31865514,;	PG_A,PG_E	12,8	109147	SDCCAG8
oar_circ_0000669	chr12	31855552	31874163	-	18611	ENSOARG00000006316;	intron_5:31867835-31901843,intron_4:31865623-31867707,intron_3:31855684-31865514,;	PG_E	2	214	SDCCAG8
oar_circ_0000670	chr12	31855552	31901986	-	46434	ENSOARG00000006316;	intron_3:31855684-31865514,intron_5:31867835-31901843,intron_4:31865623-31867707,;	PG_A,PG_E	39,12	463713	SDCCAG8
oar_circ_0000671	chr12	31865514	31867835	-	2321	ENSOARG00000006316;	intron_4:31865623-31867707,;	PG_A	2	10	SDCCAG8
oar_circ_0000672	chr12	31865514	31901986	-	36472	ENSOARG00000006316;	intron_4:31865623-31867707,intron_5:31867835-31901843,;	PG_A	8	364	SDCCAG8
oar_circ_0000673	chr12	31984424	31997327	-	12903	ENSOARG00000006316;	intron_12:31987914-31997186,intron_11:31984613-31987849,exon_8:31984424-31984613,;	PG_A,PG_E	37,21	59,63	SDCCAG8
oar_circ_0000674	chr12	31984424	32003474	-	19050	ENSOARG00000006316;	exon_8:31984424-31984613,intron_12:31987914-31997186,intron_13:31997327-32003351,intron_11:31984613-31987849,;	PG_A,PG_E	4,2	82112	SDCCAG8
oar_circ_0000675	chr12	31984424	32019143	-	34719	ENSOARG00000006316;	intron_12:31987914-31997186,exon_8:31984424-31984613,intron_15:32014717-32018232,exon_2:32018990-32019143,intron_11:31984613-31987849,intron_13:31997327-32003351,intron_16:32018315-32018990,intron_14:32003474-32014603,;	PG_A	11	220	SDCCAG8
oar_circ_0000676	chr12	31997186	32019143	-	21957	ENSOARG00000006316;	exon_2:32018990-32019143,intron_16:32018315-32018990,intron_14:32003474-32014603,intron_15:32014717-32018232,intron_13:31997327-32003351,;	PG_A	3	161	SDCCAG8
oar_circ_0000677	chr12	32014603	32019143	-	4540	ENSOARG00000006316;	intron_15:32014717-32018232,intron_16:32018315-32018990,;	PG_A,PG_E	9,4	52,52	SDCCAG8
oar_circ_0000678	chr12	32088143	32101607	+	13464	ENSOARG00000006697;	intron_5:32099802-32101472,intron_3:32088224-32099487,exon_5:32099639-32099802,;	PG_E	2	555	CEP170
oar_circ_0000679	chr12	32099475	32115562	+	16087	ENSOARG00000006697;	intron_6:32101607-32109913,exon_7:32109913-32110390,exon_8:32114918-32115082,intron_8:32115082-32115268,intron_7:32110390-32114918,intron_5:32099802-32101472,exon_9:32115268-32115562,exon_5:32099639-32099802,;	PG_A	3	849	CEP170
oar_circ_0000680	chr12	32099639	32115562	+	15923	ENSOARG00000006697;	exon_9:32115268-32115562,exon_5:32099639-32099802,intron_5:32099802-32101472,intron_8:32115082-32115268,intron_7:32110390-32114918,exon_8:32114918-32115082,exon_7:32109913-32110390,intron_6:32101607-32109913,;	PG_A	2	849	CEP170
oar_circ_0000681	chr12	32127950	32134983	+	7033	ENSOARG00000006697;	exon_12:32133147-32134983,intron_11:32130956-32133147,intron_10:32128100-32130829,;	PG_A	4	1384	CEP170
oar_circ_0000682	chr12	32133147	32134983	+	1836	ENSOARG00000006697;	exon_12:32133147-32134983,;	PG_A	3	1286	CEP170
oar_circ_0000683	chr12	32166301	32166526	+	225	--	--	PG_E	4	0	--
oar_circ_0000684	chr12	33189918	33205679	+	15761	--	--	PG_A	2	0	--
oar_circ_0000685	chr12	33439962	33444249	+	4287	ENSOARG00000008730;	exon_4:33441766-33441943,intron_3:33440073-33441766,intron_4:33441943-33444066,exon_5:33444066-33444249,;	PG_A	4	117	FH
oar_circ_0000686	chr12	33439962	33447333	+	7371	ENSOARG00000008730;	exon_5:33444066-33444249,intron_3:33440073-33441766,exon_4:33441766-33441943,intron_5:33444249-33447167,intron_4:33441943-33444066,exon_6:33447167-33447333,;	PG_A,PG_E	8,2	174161	FH
oar_circ_0000687	chr12	33819020	33832037	+	13017	ENSOARG00000008881;	intron_1:33688259-33831940,;	PG_A	2	25	RGS7
oar_circ_0000688	chr12	3448916	3449822	+	906	ENSOARG00000005343;	exon_5:3448916-3449132,;	PG_A,PG_E	10,3	11,9	--
oar_circ_0000689	chr12	3448916	3462494	+	13578	ENSOARG00000005343;	exon_9:3462296-3462494,exon_7:3457013-3457238,intron_7:3457238-3461183,exon_5:3448916-3449132,intron_6:3449822-3457016,intron_8:3461285-3462296,;	PG_E	2	186	--
oar_circ_0000690	chr12	3482706	3494486	+	11780	ENSOARG00000005343;	intron_13:3482767-3491632,intron_14:3491710-3492641,intron_15:3492776-3494380,;	PG_E	2	43	--
oar_circ_0000691	chr12	35067018	35113063	-	46045	ENSOARG00000009486;	intron_3:35067120-35078425,intron_4:35078494-35082313,intron_5:35082378-35112954,;	PG_A	7	389	NME7
oar_circ_0000692	chr12	35112954	35126116	-	13162	ENSOARG00000009486;	exon_6:35120422-35120630,intron_6:35113063-35120422,intron_8:35122023-35126005,intron_7:35120630-35121972,;	PG_A,PG_E	9,2	179130	NME7
oar_circ_0000693	chr12	35112954	35137053	-	24099	ENSOARG00000009486;	intron_10:35136096-35136945,intron_9:35126116-35135929,exon_6:35120422-35120630,intron_8:35122023-35126005,intron_6:35113063-35120422,intron_7:35120630-35121972,exon_3:35135929-35136096,;	PG_A	5	306	NME7
oar_circ_0000694	chr12	35120422	35126116	-	5694	ENSOARG00000009486;	intron_8:35122023-35126005,exon_6:35120422-35120630,intron_7:35120630-35121972,;	PG_A	5	111	NME7
oar_circ_0000695	chr12	35212805	35227968	-	15163	ENSOARG00000009768;	intron_1:35212970-35214381,exon_5:35212511-35212970,intron_4:35225055-35227828,exon_4:35214381-35214536,intron_3:35219872-35224113,intron_2:35214536-35219725,exon_2:35224113-35225055,;	PG_A,PG_E	65,21	1711983	CCDC181
oar_circ_0000696	chr12	35219725	35227968	-	8243	ENSOARG00000009768;	intron_4:35225055-35227828,intron_3:35219872-35224113,exon_2:35224113-35225055,;	PG_A,PG_E	112,67	1568853	CCDC181
oar_circ_0000697	chr12	35224113	35227968	-	3855	ENSOARG00000009768;	intron_4:35225055-35227828,exon_2:35224113-35225055,;	PG_A	7	1515	CCDC181
oar_circ_0000698	chr12	35674212	35675185	-	973	ENSOARG00000011451;	intron_5:35674409-35675045,exon_9:35674212-35674409,;	PG_A	2	21	SCYL3
oar_circ_0000699	chr12	35684325	35686443	-	2118	ENSOARG00000011451;	exon_2:35686257-35686443,intron_11:35684439-35686257,;	PG_A	8	24	SCYL3
oar_circ_0000700	chr12	35684325	35694115	-	9790	ENSOARG00000011451;	exon_2:35686257-35686443,intron_11:35684439-35686257,intron_12:35686443-35693897,exon_1:35693897-35694115,;	PG_A	2	112	SCYL3
oar_circ_0000701	chr12	35759579	35811814	-	52235	ENSOARG00000011666;	intron_10:35787383-35811651,exon_18:35759579-35759769,intron_5:35772782-35776575,exon_10:35811651-35811814,intron_4:35770930-35772683,intron_9:35779628-35787282,exon_14:35777318-35777484,intron_8:35778041-35779519,intron_3:35759769-35770844,intron_6:35776704-35777318,;	PG_A,PG_E	31,16	7081098	KIFAP3
oar_circ_0000702	chr12	35759579	35827930	-	68351	ENSOARG00000011666;	intron_11:35811814-35818710,intron_9:35779628-35787282,intron_10:35787383-35811651,intron_12:35818889-35824402,intron_3:35759769-35770844,exon_18:35759579-35759769,intron_8:35778041-35779519,exon_14:35777318-35777484,exon_9:35818710-35818889,intron_14:35826436-35827830,intron_7:35777484-35777928,intron_4:35770930-35772683,intron_13:35824510-35826314,exon_10:35811651-35811814,intron_5:35772782-357…	PG_A	19	1096	KIFAP3
oar_circ_0000703	chr12	35770844	35811814	-	40970	ENSOARG00000011666;	intron_5:35772782-35776575,intron_10:35787383-35811651,intron_9:35779628-35787282,exon_10:35811651-35811814,intron_4:35770930-35772683,intron_8:35778041-35779519,exon_14:35777318-35777484,intron_6:35776704-35777318,;	PG_A,PG_E	18,7	540853	KIFAP3
oar_circ_0000704	chr12	35772683	35824492	-	51809	ENSOARG00000011666;	intron_10:35787383-35811651,intron_5:35772782-35776575,exon_10:35811651-35811814,intron_9:35779628-35787282,exon_14:35777318-35777484,intron_12:35818889-35824402,intron_8:35778041-35779519,exon_9:35818710-35818889,intron_11:35811814-35818710,intron_6:35776704-35777318,;	PG_A,PG_E	43,17	7731334	KIFAP3
oar_circ_0000705	chr12	35777928	35787383	-	9455	ENSOARG00000011666;	intron_8:35778041-35779519,intron_9:35779628-35787282,;	PG_A,PG_E	5,5	89176	KIFAP3
oar_circ_0000706	chr12	35811651	35827930	-	16279	ENSOARG00000011666;	intron_12:35818889-35824402,intron_13:35824510-35826314,intron_14:35826436-35827830,exon_9:35818710-35818889,exon_10:35811651-35811814,intron_11:35811814-35818710,;	PG_A,PG_E	16,10	423781	KIFAP3
oar_circ_0000707	chr12	35824402	35827930	-	3528	ENSOARG00000011666;	intron_13:35824510-35826314,intron_14:35826436-35827830,;	PG_A	3	136	KIFAP3
oar_circ_0000708	chr12	3644212	3653273	-	9061	ENSOARG00000005917;	intron_8:3645120-3645500,intron_13:3652721-3653189,exon_6:3647763-3648008,intron_12:3649880-3652630,intron_11:3648008-3649772,intron_5:3644302-3644672,intron_9:3645546-3647207,;	PG_E	2	347	EIF2D
oar_circ_0000709	chr12	37207368	37207933	+	565	ENSOARG00000012920;	exon_22:37207368-37207557,exon_23:37207681-37207933,;	PG_A	2	35	PRRC2C
oar_circ_0000710	chr12	37216627	37219188	+	2561	ENSOARG00000012920;	intron_26:37216829-37218984,exon_26:37216627-37216829,exon_27:37218984-37219188,;	PG_A	2	65	PRRC2C
oar_circ_0000711	chr12	37600675	37602528	+	1853	ENSOARG00000013843;	intron_1:37600825-37602324,exon_2:37602324-37602528,;	PG_A,PG_E	11,22	33,40	-
oar_circ_0000712	chr12	37658511	37674768	+	16257	ENSOARG00000013843;	intron_5:37665012-37668275,intron_6:37668411-37670719,intron_4:37659354-37664869,intron_3:37658610-37659193,exon_4:37659193-37659354,intron_7:37670787-37674629,;	PG_E	2	65	-
oar_circ_0000713	chr12	37761045	37761245	+	200	--	--	PG_E	2	0	--
oar_circ_0000714	chr12	38188757	38193164	+	4407	ENSOARG00000014227;	intron_3:38190646-38193003,intron_2:38188866-38190535,exon_4:38193003-38193164,;	PG_A	2	98	SUCO
oar_circ_0000715	chr12	38188757	38202188	+	13431	ENSOARG00000014227;	intron_2:38188866-38190535,exon_6:38202034-38202188,intron_3:38190646-38193003,intron_4:38193164-38201662,intron_5:38201800-38202034,exon_4:38193003-38193164,;	PG_A	2	265	SUCO
oar_circ_0000716	chr12	38188757	38208300	+	19543	ENSOARG00000014227;	exon_4:38193003-38193164,intron_6:38202188-38206283,intron_7:38206407-38207058,intron_3:38190646-38193003,exon_6:38202034-38202188,intron_4:38193164-38201662,intron_2:38188866-38190535,intron_8:38207183-38208232,intron_5:38201800-38202034,;	PG_A,PG_E	2,2	378689	SUCO
oar_circ_0000717	chr12	38188757	38221645	+	32888	ENSOARG00000014227;	intron_4:38193164-38201662,intron_11:38217046-38219774,exon_6:38202034-38202188,intron_10:38214967-38216940,intron_7:38206407-38207058,intron_13:38220637-38221579,intron_6:38202188-38206283,intron_3:38190646-38193003,intron_8:38207183-38208232,intron_12:38219830-38220545,intron_2:38188866-38190535,exon_4:38193003-38193164,intron_5:38201800-38202034,intron_9:38208300-38214859,;	PG_A	6	595	SUCO
oar_circ_0000718	chr12	38201662	38217046	+	15384	ENSOARG00000014227;	intron_9:38208300-38214859,intron_7:38206407-38207058,intron_5:38201800-38202034,intron_10:38214967-38216940,intron_6:38202188-38206283,exon_6:38202034-38202188,intron_8:38207183-38208232,;	PG_A	3	284	SUCO
oar_circ_0000719	chr12	38201662	38221645	+	19983	ENSOARG00000014227;	intron_9:38208300-38214859,intron_5:38201800-38202034,intron_12:38219830-38220545,intron_8:38207183-38208232,intron_6:38202188-38206283,intron_7:38206407-38207058,intron_13:38220637-38221579,intron_10:38214967-38216940,exon_6:38202034-38202188,intron_11:38217046-38219774,;	PG_A	6	335	SUCO
oar_circ_0000720	chr12	38201662	38233023	+	31361	ENSOARG00000014227;	intron_10:38214967-38216940,exon_6:38202034-38202188,intron_11:38217046-38219774,exon_18:38232265-38233023,exon_17:38231859-38232157,intron_13:38220637-38221579,intron_7:38206407-38207058,intron_15:38227532-38228474,intron_12:38219830-38220545,intron_8:38207183-38208232,intron_6:38202188-38206283,intron_16:38228565-38231859,intron_9:38208300-38214859,intron_14:38221645-38227463,intron_5:38201800-…	PG_A	7	1505	SUCO
oar_circ_0000721	chr12	38208232	38217046	+	8814	ENSOARG00000014227;	intron_9:38208300-38214859,intron_10:38214967-38216940,;	PG_E	4	283	SUCO
oar_circ_0000722	chr12	38214859	38246368	+	31509	ENSOARG00000014227;	intron_10:38214967-38216940,intron_19:38239290-38243694,intron_21:38245831-38246276,intron_11:38217046-38219774,intron_20:38243799-38245676,exon_18:38232265-38233023,exon_17:38231859-38232157,intron_13:38220637-38221579,exon_21:38245676-38245831,intron_18:38233023-38239202,intron_15:38227532-38228474,intron_12:38219830-38220545,intron_16:38228565-38231859,intron_14:38221645-38227463,;	PG_A	4	1393	SUCO
oar_circ_0000723	chr12	38216940	38228565	+	11625	ENSOARG00000014227;	intron_11:38217046-38219774,intron_13:38220637-38221579,intron_15:38227532-38228474,intron_12:38219830-38220545,intron_14:38221645-38227463,;	PG_E	2	440	SUCO
oar_circ_0000724	chr12	38231859	38233023	+	1164	ENSOARG00000014227;	exon_17:38231859-38232157,exon_18:38232265-38233023,;	PG_A,PG_E	9,4	920975	SUCO
oar_circ_0000725	chr12	38231859	38242099	+	10240	ENSOARG00000014227;	intron_19:38239290-38243694,intron_18:38233023-38239202,exon_17:38231859-38232157,exon_18:38232265-38233023,;	PG_A	2	1030	SUCO
oar_circ_0000726	chr12	38231859	38243799	+	11940	ENSOARG00000014227;	exon_18:38232265-38233023,intron_18:38233023-38239202,intron_19:38239290-38243694,exon_17:38231859-38232157,;	PG_E	3	1162	SUCO
oar_circ_0000727	chr12	39292332	39294242	+	1910	ENSOARG00000014744;	intron_4:39288579-39294116,;	PG_A	2	4	DHRS3
oar_circ_0000728	chr12	39395923	39399231	-	3308	ENSOARG00000015889;	exon_66:39395923-39396119,intron_4:39396119-39399098,;	PG_A,PG_E	36,16	37,33	VPS13D
oar_circ_0000729	chr12	39436382	39437819	-	1437	ENSOARG00000015889;	exon_64:39436382-39436550,intron_6:39436550-39437684,;	PG_A,PG_E	9,5	10,7	VPS13D
oar_circ_0000730	chr12	39436382	39485291	-	48909	ENSOARG00000015889;	intron_17:39476405-39477197,intron_7:39437819-39450796,exon_53:39476169-39476405,exon_57:39460797-39460977,intron_9:39453228-39454186,intron_16:39472916-39476169,intron_19:39482414-39485160,intron_11:39457354-39458478,exon_51:39482238-39482414,intron_8:39450945-39453131,intron_6:39436550-39437684,intron_12:39458595-39460797,intron_13:39460977-39463056,intron_14:39463165-39465655,exon_64:39436382-…	PG_A	5	466	VPS13D
oar_circ_0000731	chr12	39476169	39477321	-	1152	ENSOARG00000015889;	exon_53:39476169-39476405,intron_17:39476405-39477197,;	PG_E	2	33	VPS13D
oar_circ_0000732	chr12	39498590	39517209	-	18619	ENSOARG00000015889;	intron_33:39514538-39517119,exon_41:39504810-39504963,intron_27:39501246-39502565,exon_45:39498590-39498801,intron_32:39512184-39514397,intron_26:39499039-39501198,intron_29:39504963-39506110,intron_28:39502701-39504810,intron_30:39506216-39512061,;	PG_A	2	421	VPS13D
oar_circ_0000733	chr12	39577784	39580801	-	3017	ENSOARG00000015889;	intron_60:39578220-39580632,exon_9:39580632-39580801,exon_11:39577784-39577986,;	PG_A,PG_E	51,14	77,56	VPS13D
oar_circ_0000734	chr12	39990299	39992692	-	2393	ENSOARG00000018297;	intron_14:39990432-39991277,intron_15:39991336-39992624,;	PG_A,PG_E	5,3	75,83	CLCN6
oar_circ_0000735	chr12	40011395	40016001	+	4606	ENSOARG00000018469;	intron_4:40012563-40015807,exon_5:40015807-40016001,exon_3:40011395-40011634,intron_3:40011634-40012452,;	PG_E	2	335	MTHFR
oar_circ_0000736	chr12	40974590	40982522	+	7932	--	--	PG_A	2	0	--
oar_circ_0000737	chr12	4104466	4104652	-	186	ENSOARG00000006900;	exon_1:4104466-4104652,;	PG_A	7	1	C1orf116
oar_circ_0000738	chr12	41349520	41368253	-	18733	ENSOARG00000005770;	intron_16:41367497-41368134,intron_13:41362578-41363241,intron_14:41363308-41364838,intron_11:41349635-41360424,intron_12:41360530-41362493,intron_15:41364947-41367441,;	PG_E	2	388	KIF1B
oar_circ_0000739	chr12	41373051	41376234	-	3183	ENSOARG00000005770;	exon_30:41373051-41373214,intron_19:41373214-41373386,intron_20:41373516-41375061,intron_21:41375147-41376115,;	PG_A	4	23	KIF1B
oar_circ_0000740	chr12	41385913	41390054	-	4141	ENSOARG00000005770;	intron_26:41389024-41389960,intron_25:41387010-41388875,exon_24:41386831-41387010,intron_24:41386051-41386831,;	PG_A,PG_E	4,8	93176	KIF1B
oar_circ_0000741	chr12	41412984	41418130	-	5146	ENSOARG00000005770;	intron_31:41413091-41413600,intron_32:41413680-41416731,intron_33:41416807-41418050,;	PG_A,PG_E	2,2	71148	KIF1B
oar_circ_0000742	chr12	41427594	41445805	-	18211	ENSOARG00000005770;	intron_37:41436728-41441709,intron_41:41441775-41442488,exon_12:41431610-41431759,intron_34:41427728-41431610,intron_38:41432606-41436652,exon_14:41427594-41427806,intron_42:41442566-41445693,intron_35:41431753-41432527,;	PG_A	2	652	KIF1B
oar_circ_0000743	chr12	41427594	41446565	-	18971	ENSOARG00000005770;	intron_37:41436728-41441709,intron_41:41441775-41442488,exon_5:41446386-41446565,exon_12:41431610-41431759,intron_34:41427728-41431610,intron_43:41445805-41446386,intron_38:41432606-41436652,exon_14:41427594-41427806,intron_42:41442566-41445693,intron_35:41431753-41432527,;	PG_A	2	683	KIF1B
oar_circ_0000744	chr12	41548259	41565280	-	17021	ENSOARG00000006405;	intron_9:41548358-41549691,intron_10:41549819-41551485,intron_11:41551585-41557717,intron_14:41560931-41561303,intron_16:41561617-41562294,intron_12:41557856-41558998,exon_22:41558998-41559197,intron_13:41559197-41560817,intron_17:41562351-41565196,;	PG_A	2	180	UBE4B
oar_circ_0000745	chr12	41549691	41561617	-	11926	ENSOARG00000006405;	intron_10:41549819-41551485,intron_11:41551585-41557717,intron_13:41559197-41560817,intron_12:41557856-41558998,exon_22:41558998-41559197,intron_14:41560931-41561303,;	PG_A	2	115	UBE4B
oar_circ_0000746	chr12	41580093	41591118	-	11025	ENSOARG00000006405;	intron_30:41583894-41590982,exon_7:41580093-41580322,intron_28:41580322-41582369,intron_29:41582517-41583806,;	PG_A,PG_E	14,8	214280	UBE4B
oar_circ_0000747	chr12	41582369	41591118	-	8749	ENSOARG00000006405;	intron_30:41583894-41590982,intron_29:41582517-41583806,;	PG_A	2	153	UBE4B
oar_circ_0000748	chr12	41752408	41752623	+	215	--	--	PG_E	2	0	--
oar_circ_0000749	chr12	41793375	41799428	+	6053	ENSOARG00000007130;	intron_2:41793490-41799337,;	PG_E	3	45	CLSTN1
oar_circ_0000750	chr12	41893643	41911097	+	17454	ENSOARG00000007130;	intron_10:41901915-41903058,exon_9:41897877-41898063,exon_12:41910934-41911097,exon_10:41901666-41901915,exon_6:41893643-41893839,intron_9:41898063-41901666,intron_6:41893839-41895432,exon_5:41897606-41897759,intron_7:41895641-41897609,exon_7:41895432-41895641,intron_11:41903180-41910934,;	PG_A	2	646	CLSTN1
oar_circ_0000751	chr12	42739766	42740149	-	383	--	--	PG_E	2	0	--
oar_circ_0000752	chr12	42897046	42897515	+	469	ENSOARG00000009688;	exon_1:42897046-42897515,;	PG_A,PG_E	5,3	89110	RERE
oar_circ_0000753	chr12	42938249	43003148	+	64899	ENSOARG00000009688;	intron_5:42988389-43003043,intron_4:42986864-42988292,intron_3:42938375-42986758,;	PG_A,PG_E	24,13	14802980	RERE
oar_circ_0000754	chr12	42986744	43003148	+	16404	ENSOARG00000009688;	intron_5:42988389-43003043,intron_4:42986864-42988292,;	PG_A	2	285	RERE
oar_circ_0000755	chr12	42986758	43003148	+	16390	ENSOARG00000009688;	intron_5:42988389-43003043,intron_4:42986864-42988292,;	PG_A,PG_E	281175	285580	RERE
oar_circ_0000756	chr12	42986758	43033822	+	47064	ENSOARG00000009688;	intron_4:42986864-42988292,intron_6:43003148-43033773,intron_5:42988389-43003043,;	PG_A	6	937	RERE
oar_circ_0000757	chr12	42986758	43041132	+	54374	ENSOARG00000009688;	intron_8:43039947-43041032,intron_4:42986864-42988292,intron_5:42988389-43003043,intron_7:43033822-43039822,intron_6:43003148-43033773,;	PG_A,PG_E	44,8	10231670	RERE
oar_circ_0000758	chr12	43003043	43041132	+	38089	ENSOARG00000009688;	intron_6:43003148-43033773,intron_7:43033822-43039822,intron_8:43039947-43041032,;	PG_A	8	738	RERE
oar_circ_0000759	chr12	43656648	43658421	-	1773	ENSOARG00000010374;	intron_3:43657554-43667934,intron_2:43656799-43657370,exon_19:43657370-43657554,;	PG_A	2	13	PER3
oar_circ_0000760	chr12	43688938	43698799	-	9861	ENSOARG00000010374;	exon_9:43698642-43698799,intron_12:43690792-43698642,intron_11:43689067-43690686,;	PG_A	2	111	PER3
oar_circ_0000761	chr12	43688938	43718552	-	29614	ENSOARG00000010374;	intron_13:43698799-43699272,exon_9:43698642-43698799,intron_12:43690792-43698642,intron_15:43701970-43707200,intron_11:43689067-43690686,intron_17:43711951-43718350,exon_4:43718350-43718552,intron_14:43699379-43701891,intron_16:43707343-43711899,;	PG_A	5	439	PER3
oar_circ_0000762	chr12	43762743	43763660	-	917	ENSOARG00000010701;	exon_11:43763472-43763660,exon_12:43762743-43762990,intron_6:43762990-43763472,;	PG_A	2	24	CAMTA1
oar_circ_0000763	chr12	44681823	44686842	-	5019	--	--	PG_A,PG_E	2,4	0,0	--
oar_circ_0000764	chr12	44842186	44853894	+	11708	ENSOARG00000011000;	intron_3:44842316-44845082,intron_4:44845156-44853792,;	PG_A	2	70	DNAJC11
oar_circ_0000765	chr12	45308069	45308531	+	462	--	--	PG_A,PG_E	8,2	1,0	--
oar_circ_0000766	chr12	45480184	45492811	+	12627	ENSOARG00000014105;	exon_10:45480184-45480367,intron_10:45480367-45492672,;	PG_A	2	99	-
oar_circ_0000767	chr12	45548182	45549700	+	1518	--	--	PG_A	2	0	--
oar_circ_0000768	chr12	48572766	48573363	-	597	ENSOARG00000000230;	exon_14:48571510-48573591,;	PG_A	2	74	SKI
oar_circ_0000769	chr12	48850396	48853786	+	3390	ENSOARG00000001239;	intron_18:48852039-48853084,exon_17:48850396-48850582,intron_19:48853161-48853663,intron_18:48850561-48851876,;	PG_A	2	17	CFAP74
oar_circ_0000770	chr12	48881404	48882863	+	1459	ENSOARG00000001593;	exon_3:48882229-48882384,;	PG_A	5	2	-
oar_circ_0000771	chr12	48953074	48968912	+	15838	ENSOARG00000001850;	intron_2:48967268-48968805,intron_1:48963322-48967229,;	PG_A	3	166	GNB1
oar_circ_0000772	chr12	48963219	48974016	+	10797	ENSOARG00000001850;	intron_4:48972788-48973853,intron_2:48967268-48968805,intron_1:48963322-48967229,intron_3:48968912-48972724,exon_5:48973853-48974016,;	PG_A,PG_E	3,3	374454	GNB1
oar_circ_0000773	chr12	49765638	49769541	-	3903	ENSOARG00000008477;	exon_3:49765638-49766115,intron_15:49766115-49769220,exon_2:49769220-49769550,;	PG_A,PG_E	11,6	528634	SPEN
oar_circ_0000774	chr12	49856839	49858006	-	1167	ENSOARG00000008656;	exon_4:49857815-49858006,intron_5:49856957-49857815,;	PG_E	2	6	-
oar_circ_0000775	chr12	49960772	49964175	-	3403	ENSOARG00000009189;	intron_4:49960901-49964047,;	PG_A	3	164	DDI2
oar_circ_0000776	chr12	49960772	49972664	-	11892	ENSOARG00000009189;	exon_3:49969689-49969926,intron_5:49964175-49967782,intron_7:49969926-49972534,intron_4:49960901-49964047,intron_6:49967909-49969689,;	PG_A,PG_E	4,5	478556	DDI2
oar_circ_0000777	chr12	49967889	49968212	-	323	ENSOARG00000009189;	intron_6:49967909-49969689,;	PG_A	2	5	DDI2
oar_circ_0000778	chr12	50030459	50032804	-	2345	ENSOARG00000009524;	exon_8:50030459-50030643,intron_9:50030643-50032673,;	PG_A,PG_E	8,2	22,13	DNAJC16
oar_circ_0000779	chr12	50039024	50042888	-	3864	ENSOARG00000009524;	exon_4:50042703-50042888,intron_12:50040526-50042703,intron_11:50039183-50040421,;	PG_A	5	63	DNAJC16
oar_circ_0000780	chr12	50042703	50053860	-	11157	ENSOARG00000009524;	exon_4:50042703-50042888,exon_3:50053520-50053860,intron_13:50042888-50053520,;	PG_A	3	303	DNAJC16
oar_circ_0000781	chr12	50053218	50059807	-	6589	ENSOARG00000009524;	exon_1:50059622-50059807,intron_15:50055223-50059622,intron_14:50053860-50055156,exon_3:50053520-50053860,intron_13:50042888-50053520,;	PG_A	3	205	DNAJC16
oar_circ_0000782	chr12	50053520	50055223	-	1703	ENSOARG00000009524;	exon_3:50053520-50053860,intron_14:50053860-50055156,;	PG_A,PG_E	4,3	69,57	DNAJC16
oar_circ_0000783	chr12	50069532	50069929	+	397	ENSOARG00000009701;	exon_2:50069532-50069929,;	PG_A	3	79	CASP9
oar_circ_0000784	chr12	50165699	50168691	-	2992	ENSOARG00000010217;	intron_7:50167892-50168561,intron_6:50165795-50167767,;	PG_A	4	9	FHAD1
oar_circ_0000785	chr12	50165699	50172443	-	6744	ENSOARG00000010217;	intron_8:50168691-50172310,intron_6:50165795-50167767,intron_7:50167892-50168561,;	PG_A	2	12	FHAD1
oar_circ_0000786	chr12	50581393	50582320	-	927	ENSOARG00000010529;	exon_1:50581393-50581585,;	PG_E	2	5	KAZN
oar_circ_0000787	chr12	51913748	51925875	-	12127	ENSOARG00000010675;	intron_9:51924165-51925757,intron_8:51913901-51924061,exon_3:51913748-51913901,;	PG_A	2	92	PRDM2
oar_circ_0000788	chr12	51913748	51943242	-	29494	ENSOARG00000010675;	intron_9:51924165-51925757,exon_3:51913748-51913901,intron_8:51913901-51924061,;	PG_A	3	92	PRDM2
oar_circ_0000789	chr12	51924061	51925875	-	1814	ENSOARG00000010675;	intron_9:51924165-51925757,;	PG_E	2	22	PRDM2
oar_circ_0000790	chr12	5239066	5282752	+	43686	ENSOARG00000008788;	intron_3:5255789-5260196,intron_4:5260245-5263278,intron_1:5239146-5241229,intron_2:5241318-5255763,intron_7:5279313-5282657,intron_5:5263338-5277932,intron_6:5278010-5279229,;	PG_A	6	978	KCNT2
oar_circ_0000791	chr12	52937321	52943967	-	6646	--	--	PG_A,PG_E	40,6	0,0	--
oar_circ_0000792	chr12	52942499	52943967	-	1468	--	--	PG_A	10	0	--
oar_circ_0000793	chr12	53242412	53252195	+	9783	ENSOARG00000012642;	intron_9:53243369-53244132,intron_12:53248602-53252042,intron_10:53244312-53245639,exon_10:53244132-53244312,intron_11:53245747-53248539,intron_8:53242519-53243296,;	PG_E	2	35	DARS2
oar_circ_0000794	chr12	53280971	53281499	+	528	--	--	PG_E	2	0	--
oar_circ_0000795	chr12	53356765	53359372	-	2607	ENSOARG00000013011;	exon_3:53358644-53358884,intron_17:53358884-53359251,intron_15:53356966-53358100,exon_4:53358100-53358276,exon_5:53356765-53356966,intron_16:53358276-53358644,;	PG_A,PG_E	9,6	108,94	RC3H1
oar_circ_0000796	chr12	53581224	53583161	+	1937	ENSOARG00000013220;	exon_1:53581224-53581395,exon_2:53582968-53583161,;	PG_A	2	34	RABGAP1L
oar_circ_0000797	chr12	53597661	53607078	+	9417	ENSOARG00000013220;	intron_4:53597836-53604896,intron_5:53605054-53606967,exon_5:53604896-53605054,exon_4:53597661-53597836,;	PG_A	2	79	RABGAP1L
oar_circ_0000798	chr12	53604896	53676565	+	71669	ENSOARG00000013220;	intron_9:53649256-53676423,intron_5:53605054-53606967,intron_6:53607078-53639830,exon_5:53604896-53605054,intron_8:53645321-53649089,intron_7:53639897-53645218,exon_9:53649089-53649256,;	PG_A	11	111	RABGAP1L
oar_circ_0000799	chr12	53639830	53649256	+	9426	ENSOARG00000013220;	intron_8:53645321-53649089,intron_7:53639897-53645218,exon_9:53649089-53649256,;	PG_A	4	29	RABGAP1L
oar_circ_0000800	chr12	53745623	53746780	+	1157	ENSOARG00000013220;	intron_12:53723792-53915815,;	PG_A	2	6	RABGAP1L
oar_circ_0000801	chr12	54205879	54222722	+	16843	ENSOARG00000013220;	intron_22:54219244-54222650,intron_21:54216655-54219160,intron_20:54205990-54216550,;	PG_E	3	184	RABGAP1L
oar_circ_0000802	chr12	54205879	54228323	+	22444	ENSOARG00000013220;	intron_24:54225254-54226566,exon_25:54226566-54228323,intron_20:54205990-54216550,intron_23:54222722-54225056,exon_24:54225056-54225254,intron_21:54216655-54219160,intron_22:54219244-54222650,;	PG_A	3	497	RABGAP1L
oar_circ_0000803	chr12	5439465	5464081	+	24616	ENSOARG00000008788;	exon_22:5451379-5451552,intron_21:5444677-5451379,intron_20:5439679-5444571,intron_22:5451552-5463946,exon_20:5439465-5439679,;	PG_A	3	304	KCNT2
oar_circ_0000804	chr12	5503841	5506906	+	3065	ENSOARG00000008788;	intron_25:5503943-5505649,intron_26:5505733-5506777,;	PG_A	6	4	KCNT2
oar_circ_0000805	chr12	55270113	55276851	-	6738	ENSOARG00000014362;	intron_2:55273819-55276733,exon_18:55270059-55270274,intron_1:55270274-55273694,;	PG_A,PG_E	9,9	63120	RFWD2
oar_circ_0000806	chr12	55270113	55288115	-	18002	ENSOARG00000014362;	exon_18:55270059-55270274,intron_2:55273819-55276733,intron_1:55270274-55273694,intron_3:55276851-55303881,;	PG_E	3	235	RFWD2
oar_circ_0000807	chr12	55303881	55313837	-	9956	ENSOARG00000014362;	intron_5:55309950-55310832,intron_6:55310941-55313693,intron_4:55303998-55309868,;	PG_A,PG_E	6,7	24,76	RFWD2
oar_circ_0000808	chr12	55343201	55347754	-	4553	ENSOARG00000014362;	intron_8:55343337-55347639,;	PG_E	4	78	RFWD2
oar_circ_0000809	chr12	55343201	55361714	-	18513	ENSOARG00000014362;	intron_8:55343337-55347639,intron_9:55347754-55361659,;	PG_A	2	133	RFWD2
oar_circ_0000810	chr12	55343201	55361717	-	18516	ENSOARG00000014362;	intron_8:55343337-55347639,intron_9:55347754-55361659,;	PG_A,PG_E	22,15	133280	RFWD2
oar_circ_0000811	chr12	55343201	55378118	-	34917	ENSOARG00000014362;	intron_8:55343337-55347639,intron_9:55347754-55361659,intron_10:55361717-55374694,intron_11:55374771-55378058,;	PG_A,PG_E	7,9	295500	RFWD2
oar_circ_0000812	chr12	55404305	55405169	-	864	ENSOARG00000014362;	intron_14:55404425-55405092,;	PG_E	2	4	RFWD2
oar_circ_0000813	chr12	55404305	55414729	-	10424	ENSOARG00000014362;	intron_14:55404425-55405092,intron_15:55405169-55414631,;	PG_E	5	68	RFWD2
oar_circ_0000814	chr12	55404305	55424229	-	19924	ENSOARG00000014362;	intron_14:55404425-55405092,intron_15:55405169-55414631,intron_16:55414729-55424169,;	PG_A,PG_E	6,3	145260	RFWD2
oar_circ_0000815	chr12	55913062	55922763	+	9701	ENSOARG00000014745;	intron_8:55913191-55917311,exon_10:55922569-55922763,intron_9:55917403-55922569,;	PG_A	2	17	PAPPA2
oar_circ_0000816	chr12	55948753	55949310	+	557	ENSOARG00000014745;	exon_13:55949090-55949310,;	PG_A,PG_E	4,3	5,24	PAPPA2
oar_circ_0000817	chr12	56121354	56127133	-	5779	ENSOARG00000015182;	intron_4:56121490-56123118,exon_18:56123118-56123270,intron_5:56123270-56126999,;	PG_E	2	26	ASTN1
oar_circ_0000818	chr12	56271879	56292358	-	20479	ENSOARG00000015182;	intron_20:56289984-56291964,intron_19:56288612-56289837,exon_6:56282170-56282338,exon_2:56291964-56292358,intron_18:56283832-56288504,exon_5:56283682-56283832,intron_17:56282338-56283682,intron_16:56271964-56282170,;	PG_A,PG_E	9,8	87134	ASTN1
oar_circ_0000819	chr12	56282170	56292358	-	10188	ENSOARG00000015182;	exon_6:56282170-56282338,intron_20:56289984-56291964,intron_18:56283832-56288504,exon_2:56291964-56292358,intron_17:56282338-56283682,exon_5:56283682-56283832,intron_19:56288612-56289837,;	PG_A	3	44	ASTN1
oar_circ_0000820	chr12	57418313	57423509	-	5196	ENSOARG00000015547;	intron_13:57422187-57423391,intron_12:57420264-57422075,intron_11:57418454-57420158,;	PG_A	5	11	SEC16B
oar_circ_0000821	chr12	57779683	57792251	+	12568	ENSOARG00000015973;	intron_2:57779811-57792124,;	PG_E	4	83	RASAL2
oar_circ_0000822	chr12	57933357	57936888	+	3531	ENSOARG00000015973;	exon_8:57934006-57934561,intron_8:57934561-57936743,;	PG_A,PG_E	2,4	83147	RASAL2
oar_circ_0000823	chr12	58259556	58277468	+	17912	ENSOARG00000016177;	intron_3:58261056-58277384,;	PG_A	2	31	RALGPS2
oar_circ_0000824	chr12	58277384	58295746	+	18362	ENSOARG00000016177;	intron_6:58290807-58295619,intron_4:58277468-58286238,intron_5:58286328-58290714,;	PG_A	5	31	RALGPS2
oar_circ_0000825	chr12	58474385	58474888	+	503	ENSOARG00000016354;	exon_2:58474385-58474888,;	PG_A	2	296	FAM20B
oar_circ_0000826	chr12	58474385	58484409	+	10024	ENSOARG00000016354;	intron_3:58480503-58484299,exon_2:58474385-58474888,intron_2:58474888-58480416,;	PG_A	7	357	FAM20B
oar_circ_0000827	chr12	58541409	58541951	+	542	--	--	PG_A	3	0	--
oar_circ_0000828	chr12	58747369	58749382	+	2013	ENSOARG00000016678;	intron_13:58747468-58748518,;	PG_E	3	7	SOAT1
oar_circ_0000829	chr12	58773178	58788204	+	15026	ENSOARG00000016859;	intron_6:58773235-58774752,intron_10:58781102-58788083,intron_9:58780336-58780997,intron_8:58776203-58780195,intron_7:58774855-58776081,;	PG_E	3	13	AXDND1
oar_circ_0000830	chr12	59259959	59265726	+	5767	ENSOARG00000017949;	intron_3:59264725-59265566,intron_1:59260069-59261093,exon_4:59265566-59265726,intron_2:59261140-59264610,;	PG_A	2	174	CEP350
oar_circ_0000831	chr12	59259983	59265726	+	5743	ENSOARG00000017949;	intron_3:59264725-59265566,intron_2:59261140-59264610,exon_4:59265566-59265726,intron_1:59260069-59261093,;	PG_A,PG_E	55,22	174206	CEP350
oar_circ_0000832	chr12	59265566	59274547	+	8981	ENSOARG00000017949;	exon_4:59265566-59265726,intron_4:59265726-59270017,exon_5:59270017-59270646,intron_5:59270646-59274433,;	PG_A	2	637	CEP350
oar_circ_0000833	chr12	59270023	59278329	+	8306	ENSOARG00000017949;	intron_6:59274547-59278215,exon_5:59270017-59270646,intron_5:59270646-59274433,;	PG_E	5	613	CEP350
oar_circ_0000834	chr12	59270023	59287647	+	17624	ENSOARG00000017949;	intron_8:59284872-59286088,intron_6:59274547-59278215,intron_5:59270646-59274433,exon_5:59270017-59270646,intron_7:59278329-59284725,exon_9:59286088-59286747,intron_9:59286747-59287525,;	PG_A	3	1053	CEP350
oar_circ_0000835	chr12	59293376	59310447	+	17071	ENSOARG00000017949;	intron_14:59306603-59309624,exon_14:59306416-59306603,exon_13:59295943-59296104,intron_15:59309839-59310283,exon_15:59309624-59309839,intron_13:59296104-59306416,exon_16:59310283-59310447,intron_12:59293527-59295943,;	PG_A,PG_E	3,2	365384	CEP350
oar_circ_0000836	chr12	59309624	59318925	+	9301	ENSOARG00000017949;	intron_16:59310447-59314060,intron_15:59309839-59310283,exon_16:59310283-59310447,intron_18:59314780-59317861,intron_19:59317998-59318802,exon_15:59309624-59309839,;	PG_A	2	135	CEP350
oar_circ_0000837	chr12	59336967	59339304	+	2337	ENSOARG00000017949;	exon_26:59339146-59339304,intron_25:59337114-59339146,;	PG_E	2	28	CEP350
oar_circ_0000838	chr12	59368173	59371098	+	2925	ENSOARG00000017949;	intron_31:59368310-59371015,;	PG_A	3	50	CEP350
oar_circ_0000839	chr12	60010177	60019664	+	9487	ENSOARG00000018286;	exon_4:60019440-60019664,intron_3:60010279-60019440,;	PG_E	3	96	XPR1
oar_circ_0000840	chr12	60036369	60044138	+	7769	ENSOARG00000018286;	intron_9:60036913-60042406,intron_10:60042578-60043931,exon_8:60036369-60036560,exon_11:60043931-60044138,exon_10:60042406-60042578,exon_9:60036733-60036913,;	PG_A,PG_E	21,7	157212	XPR1
oar_circ_0000841	chr12	60797141	60800264	+	3123	ENSOARG00000018609;	intron_5:60797245-60798366,exon_7:60800082-60800264,intron_6:60798519-60800082,;	PG_A	2	6	CACNA1E
oar_circ_0000842	chr12	61583206	61584564	-	1358	ENSOARG00000018757;	intron_1:61575897-61583748,exon_1:61583748-61584551,;	PG_E	6	947	GLUL
oar_circ_0000843	chr12	62254483	62255015	+	532	ENSOARG00000019180;	exon_12:62254483-62254705,exon_13:62254826-62255015,;	PG_E	2	63	LAMC1
oar_circ_0000844	chr12	62270559	62275141	+	4582	ENSOARG00000019180;	exon_25:62274941-62275141,intron_23:62273592-62273859,intron_22:62271356-62273442,intron_24:62273974-62274941,exon_23:62273442-62273592,;	PG_A,PG_E	6,3	17,57	LAMC1
oar_circ_0000845	chr12	62353889	62362536	+	8647	ENSOARG00000000744;	intron_6:62360771-62362346,intron_4:62356421-62359706,exon_7:62362346-62362536,intron_5:62359843-62360648,intron_3:62354025-62356322,;	PG_A	4	41	LAMC2
oar_circ_0000846	chr12	62359706	62362536	+	2830	ENSOARG00000000744;	intron_5:62359843-62360648,exon_7:62362346-62362536,intron_6:62360771-62362346,;	PG_A	2	26	LAMC2
oar_circ_0000847	chr12	62379727	62380383	+	656	ENSOARG00000000744;	exon_14:62380177-62380383,intron_13:62379884-62380177,;	PG_A,PG_E	25,3	39,7	LAMC2
oar_circ_0000848	chr12	62387179	62389374	+	2195	ENSOARG00000000744;	intron_20:62387379-62389022,exon_21:62389022-62389181,exon_20:62387179-62387379,;	PG_A	2	32	LAMC2
oar_circ_0000849	chr12	62420257	62426407	-	6150	ENSOARG00000000968;	intron_4:62420334-62425142,intron_5:62425196-62426326,;	PG_A	6	80	NMNAT2
oar_circ_0000850	chr12	62658559	62662911	+	4352	ENSOARG00000001352;	intron_3:62661071-62662778,intron_2:62658591-62660953,;	PG_A	2	140	SMG7
oar_circ_0000851	chr12	62678712	62679379	+	667	ENSOARG00000001352;	exon_10:62679222-62679379,exon_9:62678712-62678875,intron_9:62678875-62679222,;	PG_A,PG_E	8,6	5,12	SMG7
oar_circ_0000852	chr12	63017912	63035753	+	17841	ENSOARG00000002070;	intron_10:63032617-63035666,exon_7:63017912-63018128,intron_9:63025344-63032527,intron_7:63018128-63021788,intron_8:63021892-63025259,;	PG_A	3	101	RGL1
oar_circ_0000853	chr12	63017912	63039787	+	21875	ENSOARG00000002070;	intron_12:63037461-63039665,intron_11:63035753-63037428,intron_8:63021892-63025259,intron_7:63018128-63021788,intron_9:63025344-63032527,exon_7:63017912-63018128,intron_10:63032617-63035666,;	PG_A	3	143	RGL1
oar_circ_0000854	chr12	63047257	63051418	+	4161	ENSOARG00000002070;	intron_15:63047444-63051163,exon_16:63051163-63051418,exon_15:63047257-63047444,;	PG_A	2	45	RGL1
oar_circ_0000855	chr12	63101264	63115489	-	14225	ENSOARG00000002398;	exon_5:63107970-63108175,intron_9:63113483-63115371,intron_8:63108175-63113348,intron_7:63101384-63107970,;	PG_E	2	30	COLGALT2
oar_circ_0000856	chr12	63838568	63848985	-	10417	ENSOARG00000002779;	exon_14:63848819-63848985,intron_5:63847542-63848419,exon_19:63838568-63838754,exon_15:63848419-63848574,intron_3:63843769-63845076,intron_4:63845268-63847388,exon_18:63843603-63843769,exon_16:63847388-63847542,intron_2:63838754-63843603,exon_17:63845076-63845268,intron_6:63848574-63848819,;	PG_A	2	253	EDEM3
oar_circ_0000857	chr12	63843603	63862551	-	18948	ENSOARG00000002779;	exon_18:63843603-63843769,exon_17:63845076-63845268,exon_15:63848419-63848574,intron_3:63843769-63845076,intron_5:63847542-63848419,intron_6:63848574-63848819,intron_12:63856986-63862445,intron_8:63853552-63854091,exon_16:63847388-63847542,intron_4:63845268-63847388,intron_11:63855553-63856888,intron_10:63855224-63855427,exon_14:63848819-63848985,intron_9:63854175-63855140,intron_7:63848985-63853…	PG_E	2	732	EDEM3
oar_circ_0000858	chr12	63862445	63868973	-	6528	ENSOARG00000002779;	exon_6:63868819-63868973,intron_14:63865154-63868819,intron_13:63862551-63865019,;	PG_E	5	187	EDEM3
oar_circ_0000859	chr12	63862445	63870203	-	7758	ENSOARG00000002779;	intron_15:63868973-63870090,exon_6:63868819-63868973,intron_13:63862551-63865019,intron_14:63865154-63868819,;	PG_E	2	206	EDEM3
oar_circ_0000860	chr12	63868819	63870203	-	1384	ENSOARG00000002779;	exon_6:63868819-63868973,intron_15:63868973-63870090,;	PG_A	2	22	EDEM3
oar_circ_0000861	chr12	63868819	63875400	-	6581	ENSOARG00000002779;	intron_16:63870203-63874718,exon_6:63868819-63868973,intron_17:63874758-63875299,intron_15:63868973-63870090,;	PG_A,PG_E	7,3	192192	EDEM3
oar_circ_0000862	chr12	64230166	64230330	-	164	ENSOARG00000003786;	intron_5:64223148-64231122,;	PG_E	2	1	TRMT1L
oar_circ_0000863	chr12	64231122	64247269	-	16147	ENSOARG00000003786;	intron_6:64231313-64232707,intron_11:64240253-64241824,intron_10:64238737-64240123,intron_8:64233571-64238057,intron_12:64241889-64245279,exon_8:64233321-64233571,intron_7:64232920-64233321,intron_9:64238137-64238613,intron_13:64245393-64247158,exon_9:64232707-64232920,exon_10:64231122-64231313,;	PG_A,PG_E	4,2	489630	TRMT1L
oar_circ_0000864	chr12	64284891	64317620	+	32729	ENSOARG00000004156;	intron_16:64301366-64305155,intron_13:64293360-64294832,intron_12:64284985-64293214,exon_14:64294832-64294996,exon_17:64305155-64305343,intron_14:64294996-64296099,intron_17:64305343-64317488,intron_15:64296238-64301217,;	PG_A	7	103	SWT1
oar_circ_0000865	chr12	64368718	64370613	-	1895	ENSOARG00000004429;	intron_13:64369439-64370391,exon_3:64368919-64369089,exon_1:64370391-64370613,intron_12:64369089-64369310,;	PG_A,PG_E	5,5	105181	IVNS1ABP
oar_circ_0000866	chr12	65491418	65502554	-	11136	ENSOARG00000006631;	intron_5:65497300-65498714,exon_48:65496924-65497081,intron_2:65491514-65493858,intron_3:65493977-65496924,intron_6:65498821-65502459,;	PG_A	2	186	TPR
oar_circ_0000867	chr12	65559197	65570278	+	11081	ENSOARG00000007338;	intron_3:65565367-65567920,intron_1:65559318-65561894,intron_2:65562029-65565271,intron_4:65568027-65569333,intron_5:65569370-65570137,;	PG_E	3	181	C1orf27
oar_circ_0000868	chr12	65561894	65572639	+	10745	ENSOARG00000007338;	intron_3:65565367-65567920,intron_7:65571734-65572570,intron_5:65569370-65570137,intron_4:65568027-65569333,intron_6:65570278-65571638,intron_2:65562029-65565271,;	PG_A	6	129	C1orf27
oar_circ_0000869	chr12	65578653	65582737	+	4084	ENSOARG00000007338;	exon_11:65582551-65582737,intron_10:65578744-65582551,;	PG_A,PG_E	46,21	136114	C1orf27
oar_circ_0000870	chr12	66536888	66539326	-	2438	ENSOARG00000008173;	exon_3:66539165-66539326,exon_4:66536888-66537075,intron_3:66537075-66539165,;	PG_E	2	31	KCNK2
oar_circ_0000871	chr12	67382822	67396740	-	13918	ENSOARG00000009207;	intron_8:67382947-67383664,intron_10:67386461-67396676,intron_9:67383725-67386350,;	PG_A	2	58	-
oar_circ_0000872	chr12	67696151	67711004	-	14853	ENSOARG00000009324;	intron_2:67696346-67702288,exon_2:67709210-67711004,intron_3:67702394-67709210,exon_4:67696151-67696346,;	PG_A,PG_E	5,5	203339	PROX1
oar_circ_0000873	chr12	68501857	68503799	-	1942	ENSOARG00000009437;	intron_4:68501947-68502218,exon_11:68502218-68503799,;	PG_E	6	585	RPS6KC1
oar_circ_0000874	chr12	68519034	68549903	-	30869	ENSOARG00000009437;	intron_7:68520413-68549810,intron_6:68519167-68520365,;	PG_A	4	233	RPS6KC1
oar_circ_0000875	chr12	68546993	68549903	-	2910	ENSOARG00000009437;	intron_7:68520413-68549810,;	PG_A	2	33	RPS6KC1
oar_circ_0000876	chr12	68561858	68650271	-	88413	ENSOARG00000009437;	intron_9:68561974-68598407,intron_11:68613080-68624137,exon_6:68598407-68598770,intron_10:68598770-68612986,intron_12:68624253-68650150,;	PG_A	12	781	RPS6KC1
oar_circ_0000877	chr12	68598407	68613080	-	14673	ENSOARG00000009437;	intron_10:68598770-68612986,exon_6:68598407-68598770,;	PG_A	3	263	RPS6KC1
oar_circ_0000878	chr12	68598407	68624253	-	25846	ENSOARG00000009437;	intron_11:68613080-68624137,intron_10:68598770-68612986,exon_6:68598407-68598770,;	PG_A	6	340	RPS6KC1
oar_circ_0000879	chr12	68598407	68650271	-	51864	ENSOARG00000009437;	intron_12:68624253-68650150,exon_6:68598407-68598770,intron_10:68598770-68612986,intron_11:68613080-68624137,;	PG_A,PG_E	66,11	572610	RPS6KC1
oar_circ_0000880	chr12	68612986	68650271	-	37285	ENSOARG00000009437;	intron_12:68624253-68650150,intron_11:68613080-68624137,;	PG_A,PG_E	60,19	309412	RPS6KC1
oar_circ_0000881	chr12	68713531	68720208	+	6677	ENSOARG00000009633;	exon_4:68713531-68713788,exon_6:68716250-68716672,intron_8:68718142-68720044,intron_6:68716672-68717566,exon_9:68720044-68720208,intron_7:68717693-68718084,intron_5:68714761-68716250,intron_4:68713788-68714691,;	PG_A,PG_E	11,2	956862	ANGEL2
oar_circ_0000882	chr12	68716250	68720208	+	3958	ENSOARG00000009633;	intron_7:68717693-68718084,exon_6:68716250-68716672,exon_9:68720044-68720208,intron_8:68718142-68720044,intron_6:68716672-68717566,;	PG_A,PG_E	203156	565475	ANGEL2
oar_circ_0000883	chr12	68716250	68720705	+	4455	ENSOARG00000009633;	intron_9:68720208-68796537,intron_8:68718142-68720044,exon_6:68716250-68716672,intron_7:68717693-68718084,exon_9:68720044-68720208,intron_6:68716672-68717566,;	PG_A	2	580	ANGEL2
oar_circ_0000884	chr12	69357789	69364005	-	6216	ENSOARG00000010759;	exon_2:69363808-69364005,intron_11:69357891-69363808,;	PG_E	6	114	PPP2R5A
oar_circ_0000885	chr12	69638335	69666686	+	28351	ENSOARG00000011102;	intron_9:69661134-69662467,exon_13:69666479-69666686,intron_8:69654564-69660999,intron_12:69665608-69666479,intron_7:69639262-69654446,intron_11:69663874-69665470,intron_6:69638535-69639139,exon_6:69638329-69638535,intron_10:69662565-69663634,exon_11:69663634-69663874,;	PG_A	3	220	INTS7
oar_circ_0000886	chr12	69677573	69679773	+	2200	ENSOARG00000011102;	intron_14:69677768-69678372,intron_15:69678476-69679704,exon_14:69677573-69677768,;	PG_E	3	30	INTS7
oar_circ_0000887	chr12	69677573	69688848	+	11275	ENSOARG00000011102;	exon_19:69688662-69688848,exon_14:69677573-69677768,intron_18:69687316-69688662,intron_14:69677768-69678372,intron_17:69683916-69687217,intron_15:69678476-69679704,intron_16:69679773-69683783,;	PG_A	2	170	INTS7
oar_circ_0000888	chr12	69817014	69828988	+	11974	ENSOARG00000011368;	intron_6:69825535-69828861,exon_6:69825261-69825535,intron_4:69817133-69822448,intron_5:69822544-69825261,;	PG_A,PG_E	2,2	99138	LPGAT1
oar_circ_0000889	chr12	70138520	70138685	+	165	--	--	PG_A	2	0	--
oar_circ_0000890	chr12	70142515	70142861	+	346	--	--	PG_E	2	0	--
oar_circ_0000891	chr12	70234853	70242580	-	7727	ENSOARG00000011913;	intron_9:70239914-70242502,exon_4:70237409-70237571,intron_6:70234932-70235806,intron_7:70235931-70237409,intron_8:70237571-70239861,;	PG_A	2	181	RCOR3
oar_circ_0000892	chr12	70239861	70242580	-	2719	ENSOARG00000011913;	intron_9:70239914-70242502,;	PG_A	3	94	RCOR3
oar_circ_0000893	chr12	71344495	71345027	-	532	ENSOARG00000012287;	intron_2:71305973-71359640,;	PG_A	2	6	SYT14
oar_circ_0000894	chr12	71359640	71436708	-	77068	ENSOARG00000012287;	intron_4:71365443-71429666,exon_4:71365171-71365443,exon_5:71359640-71360090,intron_5:71429882-71436543,exon_2:71436543-71436708,intron_3:71360090-71365171,exon_3:71429666-71429882,;	PG_A	14	1230	SYT14
oar_circ_0000895	chr12	71429666	71436708	-	7042	ENSOARG00000012287;	intron_5:71429882-71436543,exon_3:71429666-71429882,exon_2:71436543-71436708,;	PG_A,PG_E	38,28	436343	SYT14
oar_circ_0000896	chr12	71429666	71451099	-	21433	ENSOARG00000012287;	exon_2:71436543-71436708,intron_5:71429882-71436543,exon_3:71429666-71429882,;	PG_A	3	436	SYT14
oar_circ_0000897	chr12	71429666	71451160	-	21494	ENSOARG00000012287;	intron_5:71429882-71436543,exon_2:71436543-71436708,exon_3:71429666-71429882,;	PG_A,PG_E	11,3	436343	SYT14
oar_circ_0000898	chr12	71592388	71610458	-	18070	ENSOARG00000012524;	intron_8:71606377-71608353,intron_4:71592816-71594146,exon_9:71594146-71594349,intron_9:71608524-71610217,intron_5:71594349-71602118,exon_10:71592633-71592816,exon_5:71608353-71608524,exon_8:71602118-71602338,intron_7:71604934-71606282,intron_6:71602338-71604523,exon_7:71604523-71604934,exon_4:71610217-71610458,;	PG_E	2	143	DIEXF
oar_circ_0000899	chr12	71608353	71611831	-	3478	ENSOARG00000012524;	intron_10:71610458-71611791,exon_4:71610217-71610458,exon_5:71608353-71608524,intron_9:71608524-71610217,;	PG_A	2	31	DIEXF
oar_circ_0000900	chr12	71739629	71741759	-	2130	ENSOARG00000013020;	intron_5:71740891-71741645,exon_5:71739629-71739815,intron_4:71740056-71740760,;	PG_A	3	31	HSD11B1
oar_circ_0000901	chr12	73700482	73733887	-	33405	ENSOARG00000013891;	intron_3:73707525-73709005,intron_5:73713230-73722327,intron_1:73700651-73706588,intron_4:73709056-73713047,intron_6:73722525-73723418,exon_7:73713047-73713230,intron_7:73723504-73733194,exon_6:73722327-73722525,intron_2:73706649-73707489,exon_2:73733647-73733887,;	PG_A	4	862	-
oar_circ_0000902	chr12	74165459	74168186	-	2727	ENSOARG00000014713;	exon_17:74165459-74165635,intron_22:74165635-74166403,intron_23:74166534-74168044,;	PG_E	2	6	ASPM
oar_circ_0000903	chr12	74478569	74479471	+	902	ENSOARG00000015257;	exon_14:74479145-74479461,exon_13:74478569-74479144,;	PG_E	4	18	CRB1
oar_circ_0000904	chr12	74629369	74640629	-	11260	ENSOARG00000015345;	intron_6:74631835-74632559,intron_4:74629477-74630333,intron_7:74632600-74640538,intron_5:74630390-74631766,;	PG_A,PG_E	4,3	22,51	DENND1B
oar_circ_0000905	chr12	74660084	74696043	-	35959	ENSOARG00000015345;	intron_11:74684922-74689540,intron_10:74673184-74684820,intron_9:74660186-74673058,intron_12:74689586-74695942,;	PG_A,PG_E	8,7	215435	DENND1B
oar_circ_0000906	chr12	74673058	74696043	-	22985	ENSOARG00000015345;	intron_11:74684922-74689540,intron_12:74689586-74695942,intron_10:74673184-74684820,;	PG_A,PG_E	11,10	162341	DENND1B
oar_circ_0000907	chr12	74695942	74722574	-	26632	ENSOARG00000015345;	intron_15:74716663-74717828,intron_14:74713337-74716609,intron_13:74696043-74713226,intron_16:74717888-74722493,;	PG_A	3	98	DENND1B
oar_circ_0000908	chr12	74722493	74741019	-	18526	ENSOARG00000015345;	intron_17:74722574-74730479,intron_18:74730549-74740899,;	PG_E	2	146	DENND1B
oar_circ_0000909	chr12	75189645	75189817	+	172	--	--	PG_E	2	0	--
oar_circ_0000910	chr12	75234430	75242661	+	8231	ENSOARG00000015482;	intron_2:75234571-75240991,intron_3:75241054-75242550,;	PG_A,PG_E	4,4	53119	NEK7
oar_circ_0000911	chr12	75234430	75265305	+	30875	ENSOARG00000015482;	intron_4:75242661-75264116,intron_2:75234571-75240991,intron_3:75241054-75242550,intron_5:75264225-75265197,;	PG_E	5	590	NEK7
oar_circ_0000912	chr12	77366771	77370846	-	4075	ENSOARG00000016116;	exon_20:77370693-77370846,intron_12:77369313-77370693,intron_11:77367509-77369186,;	PG_A,PG_E	5,2	7,10	KIF14
oar_circ_0000913	chr12	77370693	77377456	-	6763	ENSOARG00000016116;	intron_13:77370846-77371477,intron_15:77372038-77373063,intron_17:77375463-77377228,intron_16:77373166-77375278,exon_16:77375278-77375463,intron_14:77371625-77371877,exon_20:77370693-77370846,;	PG_E	2	37	KIF14
oar_circ_0000914	chr12	77415379	77427382	-	12003	ENSOARG00000016307;	intron_2:77415508-77416056,exon_2:77426564-77427382,intron_5:77421406-77425249,intron_6:77425417-77426564,exon_5:77416973-77417225,intron_4:77417225-77421316,exon_3:77425249-77425417,intron_3:77416209-77416973,;	PG_E	2	323	DDX59
oar_circ_0000915	chr12	77504703	77504963	+	260	ENSOARG00000016523;	exon_2:77504703-77504963,;	PG_E	2	49	CAMSAP2
oar_circ_0000916	chr12	77543279	77557176	+	13897	ENSOARG00000016523;	exon_3:77543279-77543441,intron_3:77543441-77546121,intron_4:77546205-77556576,intron_5:77556718-77557036,;	PG_A,PG_E	7,3	208449	CAMSAP2
oar_circ_0000917	chr12	77973957	77975908	+	1951	ENSOARG00000018166;	exon_3:77973957-77974129,intron_3:77974129-77974692,exon_4:77974692-77974879,exon_5:77975723-77975908,intron_4:77974879-77975723,;	PG_E	2	47	ADIPOR1
oar_circ_0000918	chr12	78076198	78078654	+	2456	ENSOARG00000018421;	intron_2:78076276-78077577,intron_3:78077700-78078483,exon_4:78078483-78078654,;	PG_A,PG_E	46,10	159237	KDM5B
oar_circ_0000919	chr12	78801694	78805382	+	3688	ENSOARG00000018937;	exon_4:78805159-78805382,intron_2:78801797-78804922,;	PG_E	2	2	NAV1
oar_circ_0000920	chr12	922515	923947	+	1432	ENSOARG00000001858;	intron_2:922715-923827,exon_2:922515-922715,;	PG_A,PG_E	15,7	116141	ZC3H11A
oar_circ_0000921	chr12	970557	970756	+	199	--	--	PG_E	4	0	--
oar_circ_0000922	chr13	1079086	1088879	+	9793	ENSOARG00000009195;	intron_17:1083521-1088724,intron_16:1081577-1083396,intron_15:1079183-1081492,;	PG_E	2	16	PLCB1
oar_circ_0000923	chr13	1093246	1097216	+	3970	ENSOARG00000009195;	exon_19:1093246-1093411,intron_21:1096097-1097106,intron_20:1095205-1095992,;	PG_E	2	7	PLCB1
oar_circ_0000924	chr13	1093246	1121560	+	28314	ENSOARG00000009195;	intron_23:1109584-1111465,intron_21:1096097-1097106,intron_25:1115194-1121379,exon_26:1121379-1121560,intron_20:1095205-1095992,intron_22:1097216-1109451,intron_24:1111519-1114974,exon_25:1114974-1115194,intron_19:1093411-1095105,exon_19:1093246-1093411,;	PG_A	4	78	PLCB1
oar_circ_0000925	chr13	1141912	1143645	+	1733	--	--	PG_A	2	0	--
oar_circ_0000926	chr13	11457451	11486324	-	28873	ENSOARG00000013446;	intron_10:11468369-11473914,intron_8:11463831-11466485,intron_9:11466556-11468326,intron_11:11474028-11486197,intron_7:11457561-11463691,;	PG_A,PG_E	6,4	147250	SFMBT2
oar_circ_0000927	chr13	11486197	11491256	-	5059	ENSOARG00000013446;	intron_12:11486324-11491173,;	PG_E	2	108	SFMBT2
oar_circ_0000928	chr13	11486197	11529530	-	43333	ENSOARG00000013446;	intron_12:11486324-11491173,intron_14:11504207-11505501,intron_15:11505594-11529432,intron_13:11491256-11504059,;	PG_A,PG_E	11,7	212439	SFMBT2
oar_circ_0000929	chr13	11504059	11505594	-	1535	ENSOARG00000013446;	intron_14:11504207-11505501,;	PG_A,PG_E	3,5	2,6	SFMBT2
oar_circ_0000930	chr13	11504059	11529530	-	25471	ENSOARG00000013446;	intron_15:11505594-11529432,intron_14:11504207-11505501,;	PG_A,PG_E	23,14	119249	SFMBT2
oar_circ_0000931	chr13	11504059	11540165	-	36106	ENSOARG00000013446;	intron_15:11505594-11529432,intron_14:11504207-11505501,intron_17:11538409-11540076,intron_16:11529530-11538162,exon_5:11538162-11538409,;	PG_A	5	271	SFMBT2
oar_circ_0000932	chr13	11529432	11540165	-	10733	ENSOARG00000013446;	exon_5:11538162-11538409,intron_17:11538409-11540076,intron_16:11529530-11538162,;	PG_A,PG_E	22,3	152262	SFMBT2
oar_circ_0000933	chr13	11538162	11540165	-	2003	ENSOARG00000013446;	exon_5:11538162-11538409,intron_17:11538409-11540076,;	PG_A,PG_E	3,3	83,97	SFMBT2
oar_circ_0000934	chr13	11589922	11599244	-	9322	ENSOARG00000013446;	exon_3:11589922-11590163,intron_20:11593536-11599093,intron_19:11590163-11593441,exon_1:11599093-11599244,;	PG_A,PG_E	7,4	48,76	SFMBT2
oar_circ_0000935	chr13	11875364	11877869	-	2505	ENSOARG00000013813;	intron_2:11875465-11876942,intron_3:11877042-11877800,;	PG_E	3	44	KIN
oar_circ_0000936	chr13	15522066	15523703	+	1637	ENSOARG00000014323;	intron_1:15522188-15523605,;	PG_A,PG_E	17,3	107,81	ECHDC3
oar_circ_0000937	chr13	15658036	15659575	-	1539	ENSOARG00000014587;	intron_2:15658157-15659433,;	PG_E	3	21	UPF2
oar_circ_0000938	chr13	15666629	15672469	-	5840	ENSOARG00000014587;	intron_4:15666797-15671973,intron_5:15672072-15672364,exon_18:15666629-15666797,;	PG_A,PG_E	4,2	76101	UPF2
oar_circ_0000939	chr13	15709315	15729230	-	19915	ENSOARG00000014587;	intron_16:15723863-15725112,exon_5:15725112-15725262,intron_15:15721185-15723759,exon_4:15725722-15725920,intron_18:15725920-15729069,exon_3:15729069-15729230,intron_14:15709424-15721099,intron_17:15725262-15725722,;	PG_A	2	246	UPF2
oar_circ_0000940	chr13	15721099	15725920	-	4821	ENSOARG00000014587;	exon_4:15725722-15725920,intron_16:15723863-15725112,exon_5:15725112-15725262,intron_17:15725262-15725722,intron_15:15721185-15723759,;	PG_A,PG_E	2,2	77134	UPF2
oar_circ_0000941	chr13	15721099	15729230	-	8131	ENSOARG00000014587;	exon_4:15725722-15725920,intron_16:15723863-15725112,exon_5:15725112-15725262,exon_3:15729069-15729230,intron_18:15725920-15729069,intron_15:15721185-15723759,intron_17:15725262-15725722,;	PG_A,PG_E	11,4	139178	UPF2
oar_circ_0000942	chr13	15723759	15729230	-	5471	ENSOARG00000014587;	intron_18:15725920-15729069,intron_17:15725262-15725722,exon_4:15725722-15725920,intron_16:15723863-15725112,exon_5:15725112-15725262,exon_3:15729069-15729230,;	PG_E	2	138	UPF2
oar_circ_0000943	chr13	15725148	15725881	+	733	--	--	PG_A	2	0	--
oar_circ_0000944	chr13	1577838	1587828	+	9990	ENSOARG00000009536;	intron_1:1577950-1676305,;	PG_A,PG_E	3,8	80141	PLCB4
oar_circ_0000945	chr13	15785021	15791533	+	6512	ENSOARG00000014833;	intron_9:15789891-15790398,exon_8:15788200-15788513,intron_7:15786580-15788200,exon_7:15786381-15786580,intron_6:15785193-15786381,intron_10:15790538-15791382,intron_8:15788513-15789806,exon_11:15791382-15791533,;	PG_A	8	44	DHTKD1
oar_circ_0000946	chr13	16308595	16313582	+	4987	ENSOARG00000015405;	intron_4:16308734-16313455,;	PG_A,PG_E	2,2	14,27	CAMK1D
oar_circ_0000947	chr13	16592890	16597555	-	4665	--	--	PG_A	2	0	--
oar_circ_0000948	chr13	16599398	16668328	-	68930	ENSOARG00000015587;ENSOARG00000015512;	exon_47:16652946-16653175,intron_5:16653175-16654430,intron_8:16657078-16661626,intron_11:16663364-16664308,exon_45:16655235-16655515,intron_2:16648497-16648809,intron_1:16647796-16648466,intron_7:16655515-16657067,intron_9:16661756-16663251,intron_14:16666688-16668175,intron_12:16664402-16665133,intron_13:16665204-16666685,exon_46:16654430-16654648,intron_6:16654648-16655235,intron_4:16648995-16…	PG_A	7	371	-;-
oar_circ_0000949	chr13	16629148	16634411	-	5263	--	--	PG_A	4	0	--
oar_circ_0000950	chr13	16642291	16716888	-	74597	ENSOARG00000015587;ENSOARG00000015512;	intron_25:16687421-16688300,intron_14:16666688-16668175,intron_7:16655515-16657067,intron_29:16691736-16692316,intron_1:16647796-16648466,intron_36:16698587-16698904,intron_27:16690038-16690423,exon_29:16678875-16679047,exon_33:16674664-16674878,intron_20:16676718-16677067,intron_47:16710443-16712572,intron_9:16661756-16663251,intron_8:16657078-16661626,intron_18:16673974-16674664,intron_23:16679…	PG_E	14	1001	-;-
oar_circ_0000951	chr13	16733129	16735332	-	2203	ENSOARG00000015762;	exon_15:16735180-16735332,intron_2:16733216-16734249,intron_4:16734543-16735180,;	PG_A,PG_E	4,2	31,51	YME1L1
oar_circ_0000952	chr13	16733129	16748730	-	15601	ENSOARG00000015762;	intron_6:16736377-16737215,intron_16:16748110-16748567,exon_6:16746067-16746218,intron_2:16733216-16734249,exon_14:16736221-16736377,intron_8:16739379-16740134,intron_14:16746218-16747679,intron_4:16734543-16735180,intron_9:16740267-16740849,intron_11:16741804-16744182,exon_15:16735180-16735332,intron_5:16735332-16736221,intron_13:16745667-16746067,intron_7:16737328-16739316,intron_10:16741002-16…	PG_A,PG_E	6,4	510707	YME1L1
oar_circ_0000953	chr13	16747679	16748110	-	431	ENSOARG00000015762;	intron_15:16747789-16748011,;	PG_A	2	3	YME1L1
oar_circ_0000954	chr13	16959733	16964151	-	4418	ENSOARG00000016202;	intron_8:16959864-16962850,;	PG_A	3	2	PDSS1
oar_circ_0000955	chr13	16971762	16982742	+	10980	ENSOARG00000016337;	intron_2:16974784-16975412,intron_3:16975538-16976492,intron_9:16979210-16981857,intron_1:16971538-16974665,intron_10:16981927-16982669,intron_4:16976495-16977129,intron_7:16977531-16978151,intron_8:16978219-16979122,;	PG_A	2	160	-
oar_circ_0000956	chr13	16974784	16975264	+	480	ENSOARG00000016337;	intron_2:16974784-16975412,;	PG_A	2	1	-
oar_circ_0000957	chr13	16975412	16982742	+	7330	ENSOARG00000016337;	intron_10:16981927-16982669,intron_9:16979210-16981857,intron_8:16978219-16979122,intron_7:16977531-16978151,intron_4:16976495-16977129,intron_3:16975538-16976492,;	PG_A	2	70	-
oar_circ_0000958	chr13	17027702	17036455	-	8753	ENSOARG00000016486;	exon_4:17036168-17036455,intron_14:17034471-17036168,intron_12:17027824-17029776,intron_13:17029936-17034393,;	PG_E	2	8	APBB1IP
oar_circ_0000959	chr13	17130651	17140962	-	10311	ENSOARG00000016625;	intron_8:17137287-17140887,intron_7:17130752-17137252,;	PG_A	4	141	CCNY
oar_circ_0000960	chr13	17258170	17270110	-	11940	ENSOARG00000016854;	intron_5:17258354-17261264,intron_8:17266937-17269963,intron_6:17261269-17266555,;	PG_A	3	85	CREM
oar_circ_0000961	chr13	17349774	17358364	+	8590	ENSOARG00000017029;	intron_2:17349915-17355161,intron_3:17355264-17358269,;	PG_A,PG_E	21,9	32,69	CUL2
oar_circ_0000962	chr13	17349774	17365149	+	15375	ENSOARG00000017029;	intron_4:17358364-17364293,intron_3:17355264-17358269,intron_5:17364399-17365066,intron_2:17349915-17355161,;	PG_A,PG_E	7,2	137221	CUL2
oar_circ_0000963	chr13	17591302	17603848	+	12546	ENSOARG00000017196;	intron_1:17591404-17717065,;	PG_A	2	187	PARD3
oar_circ_0000964	chr13	17717065	17719702	+	2637	ENSOARG00000017196;	intron_2:17717243-17754745,exon_2:17717065-17717243,;	PG_E	3	87	PARD3
oar_circ_0000965	chr13	17850442	17860919	+	10477	ENSOARG00000017196;	intron_13:17852392-17860768,exon_13:17852221-17852392,exon_12:17850442-17850631,intron_12:17850631-17852221,;	PG_A	8	136	PARD3
oar_circ_0000966	chr13	17850442	17867561	+	17119	ENSOARG00000017196;	exon_13:17852221-17852392,intron_13:17852392-17860768,intron_12:17850631-17852221,intron_14:17860919-17867371,exon_15:17867371-17867561,exon_12:17850442-17850631,;	PG_A	2	390	PARD3
oar_circ_0000967	chr13	17850442	17876443	+	26001	ENSOARG00000017196;	exon_18:17876215-17876443,intron_15:17867561-17870086,intron_14:17860919-17867371,exon_15:17867371-17867561,exon_12:17850442-17850631,intron_13:17852392-17860768,intron_12:17850631-17852221,exon_13:17852221-17852392,intron_16:17870238-17871292,intron_17:17871337-17876215,;	PG_A	7	622	PARD3
oar_circ_0000968	chr13	17850442	17890721	+	40279	ENSOARG00000017196;	exon_12:17850442-17850631,intron_18:17876443-17890489,exon_15:17867371-17867561,intron_15:17867561-17870086,intron_14:17860919-17867371,exon_18:17876215-17876443,intron_13:17852392-17860768,exon_19:17890489-17890721,intron_12:17850631-17852221,intron_17:17871337-17876215,exon_13:17852221-17852392,intron_16:17870238-17871292,;	PG_A	24	871	PARD3
oar_circ_0000969	chr13	17850442	17920653	+	70211	ENSOARG00000017196;	exon_12:17850442-17850631,exon_15:17867371-17867561,intron_18:17876443-17890489,intron_15:17867561-17870086,intron_14:17860919-17867371,exon_18:17876215-17876443,intron_13:17852392-17860768,exon_19:17890489-17890721,intron_12:17850631-17852221,intron_17:17871337-17876215,intron_19:17890721-17920542,intron_16:17870238-17871292,exon_13:17852221-17852392,;	PG_A	8	1086	PARD3
oar_circ_0000970	chr13	17850442	17930781	+	80339	ENSOARG00000017196;	intron_15:17867561-17870086,intron_14:17860919-17867371,exon_18:17876215-17876443,exon_12:17850442-17850631,intron_18:17876443-17890489,exon_15:17867371-17867561,intron_13:17852392-17860768,exon_19:17890489-17890721,intron_12:17850631-17852221,exon_21:17930538-17930781,intron_16:17870238-17871292,exon_13:17852221-17852392,intron_20:17920653-17930538,intron_19:17890721-17920542,intron_17:17871337-…	PG_A	15	1220	PARD3
oar_circ_0000971	chr13	17920542	17930781	+	10239	ENSOARG00000017196;	intron_20:17920653-17930538,exon_21:17930538-17930781,;	PG_A,PG_E	7,5	134197	PARD3
oar_circ_0000972	chr13	18054668	18066657	+	11989	ENSOARG00000017196;	intron_22:18054789-18066529,;	PG_E	6	62	PARD3
oar_circ_0000973	chr13	1882885	1886291	+	3406	ENSOARG00000009536;	intron_22:1883726-1884072,intron_21:1883027-1883641,intron_23:1884197-1886239,;	PG_E	2	30	PLCB4
oar_circ_0000974	chr13	1882885	1899726	+	16841	ENSOARG00000009536;	intron_23:1884197-1886239,intron_21:1883027-1883641,intron_22:1883726-1884072,intron_24:1886291-1899623,;	PG_E	2	115	PLCB4
oar_circ_0000975	chr13	19007387	19011018	+	3631	ENSOARG00000017638;	intron_5:19007626-19009648,exon_6:19009648-19009804,intron_7:19010638-19010928,exon_5:19007387-19007626,intron_6:19009804-19010542,;	PG_A,PG_E	4,8	535687	ITGB1
oar_circ_0000976	chr13	19009062	19009219	+	157	--	--	PG_E	2	0	--
oar_circ_0000977	chr13	19049864	19054602	-	4738	--	--	PG_A	13	0	--
oar_circ_0000978	chr13	19051800	19054602	-	2802	--	--	PG_E	4	0	--
oar_circ_0000979	chr13	19108244	19125208	-	16964	--	--	PG_E	2	0	--
oar_circ_0000980	chr13	19134135	19138368	-	4233	--	--	PG_A	3	0	--
oar_circ_0000981	chr13	19134135	19144425	-	10290	--	--	PG_A,PG_E	3,3	0,0	--
oar_circ_0000982	chr13	19160121	19189754	-	29633	--	--	PG_A,PG_E	13,11	0,0	--
oar_circ_0000983	chr13	19160121	19200368	-	40247	--	--	PG_A	9	0	--
oar_circ_0000984	chr13	19160121	19203993	-	43872	--	--	PG_A	5	0	--
oar_circ_0000985	chr13	19160121	19208160	-	48039	--	--	PG_A	9	0	--
oar_circ_0000986	chr13	19166817	19183487	-	16670	--	--	PG_E	2	0	--
oar_circ_0000987	chr13	19166817	19189754	-	22937	--	--	PG_A,PG_E	10,4	0,0	--
oar_circ_0000988	chr13	19166817	19200368	-	33551	--	--	PG_A	4	0	--
oar_circ_0000989	chr13	19180205	19189754	-	9549	--	--	PG_A,PG_E	33,12	0,0	--
oar_circ_0000990	chr13	19180205	19200368	-	20163	--	--	PG_E	5	0	--
oar_circ_0000991	chr13	19180205	19203993	-	23788	--	--	PG_A,PG_E	6,3	0,0	--
oar_circ_0000992	chr13	19180205	19225386	-	45181	--	--	PG_A	5	0	--
oar_circ_0000993	chr13	19259062	19263046	-	3984	ENSOARG00000017733;	intron_3:19259128-19262991,;	PG_A	2	141	CCDC7
oar_circ_0000994	chr13	19259062	19298281	-	39219	ENSOARG00000017733;	intron_4:19263046-19270219,exon_6:19289471-19289638,intron_8:19281249-19283556,intron_3:19259128-19262991,intron_13:19291513-19292592,intron_6:19274713-19275145,intron_5:19270317-19274623,intron_11:19289638-19291157,intron_10:19285583-19289471,intron_12:19291190-19291492,intron_7:19275176-19281173,intron_9:19283613-19285521,intron_14:19292676-19298188,;	PG_E	5	1371	CCDC7
oar_circ_0000995	chr13	19270219	19298281	-	28062	ENSOARG00000017733;	intron_13:19291513-19292592,intron_14:19292676-19298188,exon_6:19289471-19289638,intron_7:19275176-19281173,intron_11:19289638-19291157,intron_10:19285583-19289471,intron_6:19274713-19275145,intron_12:19291190-19291492,intron_8:19281249-19283556,intron_9:19283613-19285521,intron_5:19270317-19274623,;	PG_A	3	450	CCDC7
oar_circ_0000996	chr13	19299967	19300297	-	330	ENSOARG00000017733;	exon_1:19299967-19300246,;	PG_E	3	14	CCDC7
oar_circ_0000997	chr13	1944447	1951354	+	6907	ENSOARG00000009536;	intron_34:1947826-1951252,exon_34:1947650-1947826,intron_32:1944563-1945819,intron_33:1945895-1947650,;	PG_A,PG_E	3,2	48,76	PLCB4
oar_circ_0000998	chr13	2060447	2064665	-	4218	ENSOARG00000009960;	intron_4:2060574-2062847,exon_5:2064173-2064665,intron_5:2062981-2064173,;	PG_A,PG_E	3,4	15,8	PAK7
oar_circ_0000999	chr13	20678019	20684068	+	6049	ENSOARG00000000344;	intron_5:20678142-20683949,;	PG_E	5	57	PLXDC2
oar_circ_0001000	chr13	21228269	21240059	-	11790	ENSOARG00000000461;	intron_17:21235381-21237988,intron_15:21228380-21232493,intron_18:21238096-21239954,intron_16:21232604-21235270,;	PG_A	4	96	NEBL
oar_circ_0001001	chr13	21228269	21245744	-	17475	ENSOARG00000000461;	intron_20:21243936-21245630,intron_15:21228380-21232493,intron_19:21240059-21243834,intron_17:21235381-21237988,intron_18:21238096-21239954,intron_16:21232604-21235270,;	PG_A,PG_E	2,4	229237	NEBL
oar_circ_0001002	chr13	21232493	21240059	-	7566	ENSOARG00000000461;	intron_16:21232604-21235270,intron_18:21238096-21239954,intron_17:21235381-21237988,;	PG_A	2	84	NEBL
oar_circ_0001003	chr13	21258191	21280210	-	22019	ENSOARG00000000461;	intron_23:21259317-21270812,intron_24:21270923-21277818,intron_22:21258293-21259215,intron_25:21277929-21280105,;	PG_A	6	185	NEBL
oar_circ_0001004	chr13	21258191	21291480	-	33289	ENSOARG00000000461;	intron_24:21270923-21277818,intron_26:21280210-21288857,intron_23:21259317-21270812,intron_25:21277929-21280105,intron_22:21258293-21259215,;	PG_A	5	314	NEBL
oar_circ_0001005	chr13	21270812	21288929	-	18117	ENSOARG00000000461;	intron_25:21277929-21280105,intron_24:21270923-21277818,intron_26:21280210-21288857,;	PG_A	6	195	NEBL
oar_circ_0001006	chr13	21270812	21291475	-	20663	ENSOARG00000000461;	intron_26:21280210-21288857,intron_24:21270923-21277818,intron_25:21277929-21280105,;	PG_A	10	195	NEBL
oar_circ_0001007	chr13	21270812	21291480	-	20668	ENSOARG00000000461;	intron_26:21280210-21288857,intron_24:21270923-21277818,intron_25:21277929-21280105,;	PG_A	6	195	NEBL
oar_circ_0001008	chr13	21914622	21918882	+	4260	ENSOARG00000000698;	intron_4:21916899-21918786,intron_3:21914726-21916805,;	PG_E	2	125	MLLT10
oar_circ_0001009	chr13	22143543	22175149	-	31606	ENSOARG00000001045;	intron_9:22167417-22168246,intron_5:22143707-22155928,intron_6:22156019-22166275,exon_9:22143543-22143707,exon_4:22168246-22168412,intron_8:22166369-22167313,intron_10:22168412-22174511,intron_11:22174558-22175047,;	PG_E	5	784	DNAJC1
oar_circ_0001010	chr13	22369665	22372552	-	2887	--	--	PG_A	2	0	--
oar_circ_0001011	chr13	22561607	22565198	+	3591	ENSOARG00000001666;	exon_4:22565014-22565198,intron_3:22561774-22565014,;	PG_A,PG_E	6,2	63,28	SPAG6
oar_circ_0001012	chr13	22561607	22591066	+	29459	ENSOARG00000001666;	exon_8:22590874-22591066,exon_3:22561607-22561774,intron_6:22585103-22588177,exon_4:22565014-22565198,exon_7:22588177-22588330,exon_6:22584929-22585103,intron_4:22565198-22583846,intron_7:22588330-22590874,intron_3:22561774-22565014,intron_5:22584061-22584929,exon_5:22583846-22584061,;	PG_A	5	505	SPAG6
oar_circ_0001013	chr13	22561665	22565104	-	3439	--	--	PG_A	2	0	--
oar_circ_0001014	chr13	22781050	22794101	-	13051	ENSOARG00000001841;	intron_9:22782931-22893953,intron_8:22781147-22782833,;	PG_A	2	13	PIP4K2A
oar_circ_0001015	chr13	23118649	23121021	+	2372	ENSOARG00000002091;	intron_16:23118850-23120858,exon_16:23118649-23118850,exon_17:23120858-23121021,;	PG_A	2	21	ARMC3
oar_circ_0001016	chr13	23670915	23672197	+	1282	--	--	PG_E	2	0	--
oar_circ_0001017	chr13	24131471	24131755	+	284	ENSOARG00000002785;	exon_2:24131471-24131755,;	PG_E	2	35	KIAA1217
oar_circ_0001018	chr13	24345866	24350505	+	4639	ENSOARG00000002785;	exon_4:24345866-24346065,intron_4:24346065-24350411,;	PG_E	2	55	KIAA1217
oar_circ_0001019	chr13	24457395	24458396	+	1001	ENSOARG00000002785;	exon_16:24458234-24458396,exon_15:24457392-24457556,intron_15:24457556-24458234,;	PG_E	2	12	KIAA1217
oar_circ_0001020	chr13	24697018	24698190	-	1172	--	--	PG_E	3	0	--
oar_circ_0001021	chr13	24818729	24826103	-	7374	ENSOARG00000003540;	intron_4:24818913-24825996,exon_3:24818729-24818913,;	PG_A,PG_E	3,2	31,33	PRTFDC1
oar_circ_0001022	chr13	24875788	24881466	-	5678	ENSOARG00000003548;	exon_3:24881242-24881466,intron_2:24875935-24881242,;	PG_A,PG_E	5,3	120,89	ENKUR
oar_circ_0001023	chr13	25165159	25186994	+	21835	ENSOARG00000003825;	intron_3:25165262-25186770,exon_5:25186770-25186994,;	PG_A,PG_E	20,6	122,63	GPR158
oar_circ_0001024	chr13	26879819	26881223	-	1404	--	--	PG_E	2	0	--
oar_circ_0001025	chr13	27199601	27218367	-	18766	ENSOARG00000006059;	intron_6:27215105-27218067,exon_2:27218067-27218367,exon_4:27211160-27211426,intron_5:27211426-27214982,exon_5:27199601-27199827,intron_4:27199827-27211160,;	PG_A,PG_E	3,2	186299	BEND7
oar_circ_0001026	chr13	27323728	27329550	+	5822	ENSOARG00000006243;	intron_4:27326580-27329436,intron_3:27323806-27326475,;	PG_A,PG_E	5,4	70124	-
oar_circ_0001027	chr13	27323728	27342041	+	18313	ENSOARG00000006243;	exon_10:27341885-27342041,intron_3:27323806-27326475,intron_9:27339337-27341885,intron_6:27336036-27337477,intron_5:27329550-27335889,intron_7:27337546-27339002,intron_4:27326580-27329436,;	PG_A,PG_E	31,7	184299	-
oar_circ_0001028	chr13	27335889	27342041	+	6152	ENSOARG00000006243;	exon_10:27341885-27342041,intron_9:27339337-27341885,intron_6:27336036-27337477,intron_7:27337546-27339002,;	PG_E	4	132	-
oar_circ_0001029	chr13	27379707	27380984	+	1277	--	--	PG_A,PG_E	4,2	0,0	--
oar_circ_0001030	chr13	27472633	27483524	-	10891	ENSOARG00000006514;	intron_14:27472720-27477747,intron_16:27478125-27483440,intron_15:27477805-27478059,;	PG_E	2	58	FRMD4A
oar_circ_0001031	chr13	2750596	2751419	+	823	ENSOARG00000010152;	exon_5:2750596-2751419,;	PG_A	4	107	ANKEF1
oar_circ_0001032	chr13	2844526	2863336	-	18810	--	--	PG_A,PG_E	17,2	0,0	--
oar_circ_0001033	chr13	28587282	28598445	-	11163	ENSOARG00000007601;	intron_9:28597945-28598343,intron_6:28587419-28593914,intron_7:28594016-28597586,;	PG_A,PG_E	15,6	45,55	DCLRE1C
oar_circ_0001034	chr13	28597586	28598445	-	859	ENSOARG00000007601;	intron_9:28597945-28598343,;	PG_A	9	3	DCLRE1C
oar_circ_0001035	chr13	28736335	28739739	-	3404	ENSOARG00000008019;	intron_9:28736869-28739594,;	PG_E	5	8	NMT2
oar_circ_0001036	chr13	28736335	28744636	-	8301	ENSOARG00000008019;	intron_10:28739739-28744500,intron_9:28736869-28739594,;	PG_A,PG_E	4,2	31,44	NMT2
oar_circ_0001037	chr13	28846086	28871043	-	24957	ENSOARG00000008187;	exon_4:28846086-28846263,intron_6:28850980-28864782,intron_5:28846263-28850821,intron_7:28864875-28870815,exon_1:28870815-28871044,exon_3:28850821-28850980,;	PG_A,PG_E	9,16	55130	FAM171A1
oar_circ_0001038	chr13	28850821	28871043	-	20222	ENSOARG00000008187;	intron_6:28850980-28864782,exon_1:28870815-28871044,intron_7:28864875-28870815,exon_3:28850821-28850980,;	PG_E	4	95	FAM171A1
oar_circ_0001039	chr13	28864782	28871043	-	6261	ENSOARG00000008187;	intron_7:28864875-28870815,exon_1:28870815-28871044,;	PG_A,PG_E	18,38	19,42	FAM171A1
oar_circ_0001040	chr13	29197541	29201632	-	4091	ENSOARG00000008389;	intron_17:29197649-29201586,;	PG_E	2	11	ITGA8
oar_circ_0001041	chr13	29231835	29242584	-	10749	ENSOARG00000008389;	intron_21:29239609-29242527,exon_13:29231835-29232027,exon_12:29234291-29234497,intron_20:29234497-29239556,intron_19:29232027-29234291,;	PG_E	2	49	ITGA8
oar_circ_0001042	chr13	29389019	29440886	-	51867	ENSOARG00000008810;	exon_4:29435068-29435242,intron_8:29427362-29428233,intron_10:29430911-29431784,intron_11:29431836-29435068,intron_9:29428307-29430796,intron_6:29409338-29414490,intron_5:29389092-29409257,intron_12:29435242-29436876,intron_13:29436937-29440806,intron_7:29414561-29427282,;	PG_A,PG_E	21,13	11421896	FAM188A
oar_circ_0001043	chr13	29409257	29440886	-	31629	ENSOARG00000008810;	intron_7:29414561-29427282,intron_13:29436937-29440806,intron_12:29435242-29436876,intron_6:29409338-29414490,exon_4:29435068-29435242,intron_8:29427362-29428233,intron_11:29431836-29435068,intron_10:29430911-29431784,intron_9:29428307-29430796,;	PG_A,PG_E	82,27	7531163	FAM188A
oar_circ_0001044	chr13	30289693	30300198	-	10505	ENSOARG00000009068;	intron_4:30290166-30292491,intron_3:30289808-30290083,intron_5:30292610-30300077,;	PG_A	2	16	RSU1
oar_circ_0001045	chr13	30658575	30686014	-	27439	ENSOARG00000011090;	exon_8:30661861-30662190,intron_9:30666185-30668540,intron_5:30662190-30664072,intron_4:30659798-30661861,intron_3:30658705-30659740,intron_10:30668617-30685904,intron_8:30665494-30666113,intron_7:30664737-30665428,intron_6:30664156-30664667,;	PG_A	8	648	TRDMT1
oar_circ_0001046	chr13	31161152	31163353	-	2201	ENSOARG00000011587;	intron_3:31161358-31162867,;	PG_A,PG_E	2,3	4,17	HACD1
oar_circ_0001047	chr13	31161236	31163353	-	2117	ENSOARG00000011587;	intron_3:31161358-31162867,;	PG_A,PG_E	6,4	4,17	HACD1
oar_circ_0001048	chr13	31162867	31163353	-	486	--	--	PG_E	3	0	--
oar_circ_0001049	chr13	32022516	32028324	+	5808	ENSOARG00000012882;	intron_4:32025201-32028247,intron_3:32022639-32025064,;	PG_A,PG_E	25,16	188419	CACNB2
oar_circ_0001050	chr13	32022516	32039290	+	16774	ENSOARG00000012882;	intron_6:32034989-32038688,intron_4:32025201-32028247,intron_7:32038769-32039231,intron_5:32028324-32034855,intron_3:32022639-32025064,;	PG_A	2	810	CACNB2
oar_circ_0001051	chr13	32022516	32048905	+	26389	ENSOARG00000012882;	intron_4:32025201-32028247,intron_5:32028324-32034855,intron_6:32034989-32038688,intron_7:32038769-32039231,intron_3:32022639-32025064,intron_8:32039290-32048795,;	PG_A,PG_E	27,13	8681522	CACNB2
oar_circ_0001052	chr13	32025064	32039290	+	14226	ENSOARG00000012882;	intron_7:32038769-32039231,intron_4:32025201-32028247,intron_5:32028324-32034855,intron_6:32034989-32038688,;	PG_A,PG_E	2,3	7861380	CACNB2
oar_circ_0001053	chr13	32101320	32110788	-	9468	ENSOARG00000013212;	intron_5:32101465-32105474,intron_6:32105594-32110706,;	PG_A	3	31	NSUN6
oar_circ_0001054	chr13	32105474	32110788	-	5314	ENSOARG00000013212;	intron_6:32105594-32110706,;	PG_A	7	14	NSUN6
oar_circ_0001055	chr13	32105474	32130890	-	25416	ENSOARG00000013212;	intron_8:32129902-32130780,intron_6:32105594-32110706,intron_7:32110788-32129748,exon_5:32129748-32129902,;	PG_A,PG_E	4,3	121215	NSUN6
oar_circ_0001056	chr13	32105474	32144957	-	39483	ENSOARG00000013212;	exon_5:32129748-32129902,intron_8:32129902-32130780,intron_9:32130890-32144877,intron_7:32110788-32129748,intron_6:32105594-32110706,;	PG_A	6	208	NSUN6
oar_circ_0001057	chr13	32129748	32130890	-	1142	ENSOARG00000013212;	intron_8:32129902-32130780,exon_5:32129748-32129902,;	PG_A,PG_E	8,10	9,9	NSUN6
oar_circ_0001058	chr13	32129748	32144957	-	15209	ENSOARG00000013212;	exon_5:32129748-32129902,intron_9:32130890-32144877,intron_8:32129902-32130780,;	PG_A,PG_E	2,4	96136	NSUN6
oar_circ_0001059	chr13	32285683	32287398	+	1715	ENSOARG00000013354;	exon_6:32285683-32285843,intron_6:32285843-32286816,exon_7:32286816-32286993,;	PG_E	2	80	EPC1
oar_circ_0001060	chr13	32298292	32298903	+	611	ENSOARG00000013354;	exon_13:32298539-32298903,;	PG_A,PG_E	8,7	91,82	EPC1
oar_circ_0001061	chr13	32419133	32435686	+	16553	ENSOARG00000013591;	exon_14:32425786-32425993,exon_12:32420826-32421020,intron_16:32434911-32435565,intron_15:32428011-32434722,intron_9:32419238-32419482,intron_12:32421020-32421878,exon_16:32434722-32434911,intron_11:32420407-32420826,intron_13:32421947-32425786,intron_10:32419628-32420258,intron_14:32425993-32427867,;	PG_E	2	605	KIF5B
oar_circ_0001062	chr13	32419133	32436677	+	17544	ENSOARG00000013591;	intron_11:32420407-32420826,exon_16:32434722-32434911,intron_14:32425993-32427867,exon_12:32420826-32421020,intron_9:32419238-32419482,intron_13:32421947-32425786,intron_16:32434911-32435565,intron_17:32435686-32436409,intron_15:32428011-32434722,intron_10:32419628-32420258,intron_12:32421020-32421878,exon_14:32425786-32425993,;	PG_A	4	565	KIF5B
oar_circ_0001063	chr13	32425786	32428011	+	2225	ENSOARG00000013591;	exon_14:32425786-32425993,intron_14:32425993-32427867,;	PG_E	5	171	KIF5B
oar_circ_0001064	chr13	32518847	32519611	+	764	ENSOARG00000013756;	exon_2:32518847-32519611,;	PG_A,PG_E	14,11	346322	ARHGAP12
oar_circ_0001065	chr13	32518847	32560480	+	41633	ENSOARG00000013756;	intron_2:32519611-32560216,exon_2:32518847-32519611,exon_3:32560216-32560480,;	PG_A	7	633	ARHGAP12
oar_circ_0001066	chr13	32560216	32568995	+	8779	ENSOARG00000013756;	intron_4:32567732-32568914,intron_3:32560480-32567591,exon_3:32560216-32560480,;	PG_A,PG_E	17,19	95163	ARHGAP12
oar_circ_0001067	chr13	32560216	32577326	+	17110	ENSOARG00000013756;	intron_3:32560480-32567591,exon_3:32560216-32560480,intron_5:32568995-32577200,intron_4:32567732-32568914,;	PG_A,PG_E	2,3	250552	ARHGAP12
oar_circ_0001068	chr13	32560216	32588299	+	28083	ENSOARG00000013756;	exon_3:32560216-32560480,intron_7:32580317-32588237,intron_3:32560480-32567591,intron_5:32568995-32577200,intron_6:32577326-32580242,intron_4:32567732-32568914,;	PG_A,PG_E	3,8	452926	ARHGAP12
oar_circ_0001069	chr13	32567591	32588299	+	20708	ENSOARG00000013756;	intron_7:32580317-32588237,intron_6:32577326-32580242,intron_4:32567732-32568914,intron_5:32568995-32577200,;	PG_A,PG_E	6,5	368788	ARHGAP12
oar_circ_0001070	chr13	32597032	32605460	+	8428	ENSOARG00000013756;	intron_10:32602807-32605361,intron_9:32597114-32602705,;	PG_A	3	80	ARHGAP12
oar_circ_0001071	chr13	32856874	32858685	-	1811	ENSOARG00000013971;	exon_7:32856874-32858685,;	PG_E	2	140	ZEB1
oar_circ_0001072	chr13	32866943	32871042	-	4099	ENSOARG00000013971;	exon_5:32870839-32871042,intron_3:32867049-32870839,;	PG_A,PG_E	2,2	55,86	ZEB1
oar_circ_0001073	chr13	32866943	32908013	-	41070	ENSOARG00000013971;	exon_4:32879322-32879484,exon_5:32870839-32871042,intron_6:32886912-32907812,exon_2:32907812-32908013,intron_4:32871042-32879322,intron_5:32879484-32886849,intron_3:32867049-32870839,;	PG_A,PG_E	12,19	360635	ZEB1
oar_circ_0001074	chr13	32879322	32908013	-	28691	ENSOARG00000013971;	intron_5:32879484-32886849,exon_2:32907812-32908013,intron_6:32886912-32907812,exon_4:32879322-32879484,;	PG_A,PG_E	14,19	244422	ZEB1
oar_circ_0001075	chr13	32907812	33001090	-	93278	ENSOARG00000013971;	exon_2:32907812-32908013,intron_7:32908013-33050405,;	PG_A,PG_E	71,35	10873007	ZEB1
oar_circ_0001076	chr13	32987271	33001090	-	13819	ENSOARG00000013971;	intron_7:32908013-33050405,;	PG_A,PG_E	112148	361953	ZEB1
oar_circ_0001077	chr13	3332762	3342183	+	9421	ENSOARG00000010370;	intron_1:3335430-3342062,;	PG_A	5	23	SLX4IP
oar_circ_0001078	chr13	3335340	3342183	+	6843	ENSOARG00000010370;	intron_1:3335430-3342062,;	PG_A,PG_E	2,5	23,26	SLX4IP
oar_circ_0001079	chr13	33843145	33878767	-	35622	--	--	PG_A	4	0	--
oar_circ_0001080	chr13	35185056	35194954	-	9898	ENSOARG00000015283;	exon_5:35185056-35185365,intron_8:35185365-35189769,intron_10:35190578-35194847,intron_9:35189882-35190462,;	PG_A,PG_E	4,4	7431082	WAC
oar_circ_0001081	chr13	35189769	35194954	-	5185	ENSOARG00000015283;	intron_9:35189882-35190462,intron_10:35190578-35194847,;	PG_A,PG_E	6,3	290530	WAC
oar_circ_0001082	chr13	35567784	35576901	+	9117	ENSOARG00000015442;	intron_6:35571127-35572028,intron_7:35572114-35575903,exon_9:35576170-35576367,intron_5:35567916-35571045,intron_9:35576367-35576839,;	PG_A	2	41	-
oar_circ_0001083	chr13	35702483	35708988	+	6505	ENSOARG00000015684;	intron_5:35706189-35708871,intron_3:35705152-35705778,exon_2:35702483-35702641,exon_3:35704950-35705152,intron_2:35702641-35704950,;	PG_A	29	104	ARMC4
oar_circ_0001084	chr13	35702483	35740837	+	38354	ENSOARG00000015684;	exon_7:35729877-35730074,intron_5:35706189-35708871,intron_2:35702641-35704950,exon_3:35704950-35705152,exon_2:35702483-35702641,intron_6:35708988-35729877,intron_3:35705152-35705778,intron_7:35730074-35740738,;	PG_A	4	175	ARMC4
oar_circ_0001085	chr13	35706052	35708988	+	2936	ENSOARG00000015684;	intron_5:35706189-35708871,;	PG_A	3	26	ARMC4
oar_circ_0001086	chr13	35748616	35777353	+	28737	ENSOARG00000015684;	exon_14:35775953-35776108,intron_11:35767784-35772525,exon_11:35767574-35767784,intron_10:35767152-35767574,intron_14:35776108-35777110,intron_13:35773452-35775953,exon_15:35777110-35777353,intron_12:35772768-35773341,exon_12:35772525-35772768,intron_9:35748764-35767005,;	PG_A	7	221	ARMC4
oar_circ_0001087	chr13	35767005	35777353	+	10348	ENSOARG00000015684;	intron_11:35767784-35772525,exon_14:35775953-35776108,intron_10:35767152-35767574,exon_11:35767574-35767784,intron_12:35772768-35773341,exon_15:35777110-35777353,intron_14:35776108-35777110,intron_13:35773452-35775953,exon_12:35772525-35772768,;	PG_A	2	139	ARMC4
oar_circ_0001088	chr13	35772525	35777353	+	4828	ENSOARG00000015684;	intron_12:35772768-35773341,exon_15:35777110-35777353,intron_13:35773452-35775953,intron_14:35776108-35777110,exon_14:35775953-35776108,exon_12:35772525-35772768,;	PG_A	3	69	ARMC4
oar_circ_0001089	chr13	35801790	35818911	+	17121	ENSOARG00000015684;	exon_18:35818689-35818911,intron_17:35816771-35818689,intron_16:35801905-35816582,exon_17:35816582-35816771,;	PG_A,PG_E	55,10	163,71	ARMC4
oar_circ_0001090	chr13	35816582	35818911	+	2329	ENSOARG00000015684;	exon_17:35816582-35816771,intron_17:35816771-35818689,exon_18:35818689-35818911,;	PG_A,PG_E	11,7	84,18	ARMC4
oar_circ_0001091	chr13	37464848	37467374	+	2526	ENSOARG00000018339;	intron_2:37464967-37467252,;	PG_A,PG_E	2,2	35,57	CSRP2BP
oar_circ_0001092	chr13	37551296	37591457	+	40161	ENSOARG00000018436;	intron_3:37547743-37594922,;	PG_A,PG_E	16,15	738673	ZNF133
oar_circ_0001093	chr13	37552251	37595877	+	43626	ENSOARG00000018436;	exon_4:37594922-37599154,intron_3:37547743-37594922,;	PG_A,PG_E	5,8	740697	ZNF133
oar_circ_0001094	chr13	37624661	37627233	-	2572	ENSOARG00000018635;	intron_8:37624765-37627025,exon_13:37627025-37627233,;	PG_A	2	59	DZANK1
oar_circ_0001095	chr13	37636195	37654384	-	18189	ENSOARG00000018635;	intron_15:37640532-37641631,exon_2:37650131-37650285,intron_20:37650285-37653424,intron_15:37636313-37639493,intron_19:37643229-37650131,intron_18:37641728-37643114,intron_16:37639579-37640413,;	PG_A	2	432	DZANK1
oar_circ_0001096	chr13	37639493	37653541	-	14048	ENSOARG00000018635;	intron_15:37640532-37641631,intron_18:37641728-37643114,intron_20:37650285-37653424,intron_19:37643229-37650131,exon_2:37650131-37650285,intron_16:37639579-37640413,;	PG_A,PG_E	38,24	323262	DZANK1
oar_circ_0001097	chr13	37727476	37729674	+	2198	ENSOARG00000001119;	intron_2:37727567-37729438,exon_3:37729438-37729674,;	PG_A	5	115	-
oar_circ_0001098	chr13	38501665	38511510	+	9845	--	--	PG_A	3	0	--
oar_circ_0001099	chr13	38501665	38523534	+	21869	--	--	PG_A	3	0	--
oar_circ_0001100	chr13	38979473	38979666	+	193	--	--	PG_A,PG_E	8,4	0,0	--
oar_circ_0001101	chr13	39169544	39171468	-	1924	ENSOARG00000003400;	intron_22:39169676-39171373,;	PG_A	2	4	RALGAPA2
oar_circ_0001102	chr13	39596460	39605116	+	8656	ENSOARG00000004116;	intron_3:39596556-39603772,exon_4:39603772-39604418,exon_5:39604800-39605116,;	PG_A	3	260	KIZ
oar_circ_0001103	chr13	39603772	39613571	+	9799	ENSOARG00000004116;	exon_4:39603772-39604418,intron_5:39605116-39628437,exon_5:39604800-39605116,intron_4:39604418-39604800,;	PG_E	2	211	KIZ
oar_circ_0001104	chr13	39725472	39727322	+	1850	ENSOARG00000004443;	intron_2:39725794-39727210,;	PG_A,PG_E	2,2	13,17	XRN2
oar_circ_0001105	chr13	39725472	39754395	+	28923	ENSOARG00000004443;	intron_19:39746857-39751847,intron_5:39729184-39729961,exon_8:39730681-39730839,intron_15:39741601-39744257,intron_21:39753094-39753698,intron_22:39753778-39754338,intron_13:39736848-39738800,intron_12:39732683-39736803,intron_8:39730839-39732034,intron_18:39745823-39746784,intron_20:39751931-39752996,intron_14:39738932-39741482,intron_7:39730226-39730681,intron_2:39725794-39727210,intron_16:3974…	PG_A	3	455	XRN2
oar_circ_0001106	chr13	39738800	39741601	+	2801	ENSOARG00000004443;	intron_14:39738932-39741482,;	PG_A	2	46	XRN2
oar_circ_0001107	chr13	39920235	39922065	+	1830	--	--	PG_A	2	0	--
oar_circ_0001108	chr13	41710858	41716506	-	5648	ENSOARG00000006484;	exon_8:41712147-41712340,intron_3:41712853-41713372,intron_2:41712340-41712718,intron_5:41715051-41716413,intron_1:41710978-41712147,exon_6:41713372-41713547,intron_4:41713547-41714934,;	PG_A	2	121	APMAP
oar_circ_0001109	chr13	41971156	41971614	-	458	--	--	PG_E	2	0	--
oar_circ_0001110	chr13	42072068	42074566	-	2498	ENSOARG00000008366;	intron_2:42072250-42072681,exon_23:42072068-42072250,intron_3:42072787-42073604,exon_21:42073604-42073758,intron_4:42073758-42074440,;	PG_E	2	52	FAM208B
oar_circ_0001111	chr13	42072068	42081562	-	9494	ENSOARG00000008366;	intron_4:42073758-42074440,intron_5:42074566-42076805,exon_21:42073604-42073758,intron_6:42080558-42081138,exon_23:42072068-42072250,intron_3:42072787-42073604,exon_18:42081138-42081562,intron_2:42072250-42072681,exon_19:42076805-42080558,;	PG_A	2	830	FAM208B
oar_circ_0001112	chr13	42087530	42096066	-	8536	ENSOARG00000008366;	intron_9:42087773-42091604,intron_12:42094097-42094988,intron_10:42092324-42093863,exon_16:42087530-42087773,intron_13:42095092-42095965,exon_15:42091604-42092324,;	PG_A	2	245	FAM208B
oar_circ_0001113	chr13	42091604	42113242	-	21638	ENSOARG00000008366;	intron_14:42096066-42104061,intron_19:42107363-42111565,intron_12:42094097-42094988,intron_20:42111638-42112709,exon_15:42091604-42092324,intron_10:42092324-42093863,intron_18:42104771-42107271,intron_21:42112805-42113096,intron_13:42095092-42095965,;	PG_A,PG_E	16,8	509744	FAM208B
oar_circ_0001114	chr13	42093863	42096066	-	2203	ENSOARG00000008366;	intron_12:42094097-42094988,intron_13:42095092-42095965,;	PG_A	2	18	FAM208B
oar_circ_0001115	chr13	42104061	42107363	-	3302	ENSOARG00000008366;	intron_18:42104771-42107271,;	PG_A	3	125	FAM208B
oar_circ_0001116	chr13	42104061	42113242	-	9181	ENSOARG00000008366;	intron_18:42104771-42107271,intron_19:42107363-42111565,intron_20:42111638-42112709,intron_21:42112805-42113096,;	PG_A,PG_E	12,25	277393	FAM208B
oar_circ_0001117	chr13	42104061	42120168	-	16107	ENSOARG00000008366;	intron_19:42107363-42111565,intron_18:42104771-42107271,intron_20:42111638-42112709,intron_22:42113242-42120034,intron_21:42112805-42113096,;	PG_A,PG_E	4,2	400550	FAM208B
oar_circ_0001118	chr13	42107271	42113242	-	5971	ENSOARG00000008366;	intron_21:42112805-42113096,intron_20:42111638-42112709,intron_19:42107363-42111565,;	PG_A,PG_E	5,4	152248	FAM208B
oar_circ_0001119	chr13	42107271	42120168	-	12897	ENSOARG00000008366;	intron_19:42107363-42111565,intron_20:42111638-42112709,intron_21:42112805-42113096,intron_22:42113242-42120034,;	PG_A	2	275	FAM208B
oar_circ_0001120	chr13	42111565	42113242	-	1677	ENSOARG00000008366;	intron_20:42111638-42112709,intron_21:42112805-42113096,;	PG_A,PG_E	10,3	29,45	FAM208B
oar_circ_0001121	chr13	42111565	42120168	-	8603	ENSOARG00000008366;	intron_22:42113242-42120034,intron_20:42111638-42112709,intron_21:42112805-42113096,;	PG_A	2	152	FAM208B
oar_circ_0001122	chr13	45481355	45485592	-	4237	ENSOARG00000014521;	exon_1:45485414-45485592,intron_10:45481420-45481689,intron_12:45482829-45485414,intron_11:45481785-45482732,;	PG_A	6	45	WDR37
oar_circ_0001123	chr13	45593223	45613188	+	19965	ENSOARG00000015320;	intron_1:45593358-45593980,intron_2:45594040-45612683,;	PG_A,PG_E	12,11	181263	LARP4B
oar_circ_0001124	chr13	45768681	45770518	+	1837	--	--	PG_A	2	0	--
oar_circ_0001125	chr13	45843757	45845526	+	1769	ENSOARG00000015774;	intron_1:45843829-45856363,;	PG_A,PG_E	10,2	32,38	DIP2C
oar_circ_0001126	chr13	45913358	45914938	+	1580	ENSOARG00000015774;	intron_15:45913651-45914823,;	PG_A	3	9	DIP2C
oar_circ_0001127	chr13	46006828	46062810	-	55982	ENSOARG00000016155;	intron_4:46008422-46008783,intron_8:46013838-46014317,intron_12:46017781-46033383,intron_2:46007014-46007320,exon_13:46007320-46007593,exon_3:46033383-46033545,exon_11:46008783-46008991,exon_14:46006828-46007014,intron_6:46011766-46012587,intron_11:46017257-46017703,intron_9:46014405-46017047,exon_2:46043770-46043930,intron_13:46033545-46043770,intron_7:46012665-46013782,intron_3:46007593-4600835…	PG_A,PG_E	34,20	19102663	ZMYND11
oar_circ_0001128	chr13	46007320	46011766	-	4446	ENSOARG00000016155;	intron_4:46008422-46008783,intron_5:46008991-46011647,exon_11:46008783-46008991,intron_3:46007593-46008353,exon_13:46007320-46007593,;	PG_A	2	376	ZMYND11
oar_circ_0001129	chr13	46033383	46062810	-	29427	ENSOARG00000016155;	exon_2:46043770-46043930,intron_13:46033545-46043770,intron_14:46043930-46062675,exon_3:46033383-46033545,;	PG_A,PG_E	90,44	7151113	ZMYND11
oar_circ_0001130	chr13	46043770	46062810	-	19040	ENSOARG00000016155;	exon_2:46043770-46043930,intron_14:46043930-46062675,;	PG_A,PG_E	23,15	307492	ZMYND11
oar_circ_0001131	chr13	46401303	46406739	-	5436	ENSOARG00000016855;	intron_7:46405948-46406618,intron_5:46401409-46402343,exon_9:46405791-46405948,intron_6:46402491-46405791,;	PG_A,PG_E	2,3	62,91	SLC23A2
oar_circ_0001132	chr13	46435093	46438677	-	3584	ENSOARG00000016855;	intron_12:46435251-46438560,exon_4:46435093-46435251,;	PG_A	2	27	SLC23A2
oar_circ_0001133	chr13	46456755	46472130	-	15375	ENSOARG00000016855;	exon_1:46471912-46472130,intron_14:46456854-46471912,;	PG_A	2	180	SLC23A2
oar_circ_0001134	chr13	46985414	46999393	-	13979	ENSOARG00000017627;	intron_6:46985476-46987625,intron_10:46998917-46999260,intron_8:46990360-46994777,intron_9:46994870-46998862,intron_7:46987665-46990282,;	PG_A	3	182	GPCPD1
oar_circ_0001135	chr13	46994777	47002093	-	7316	ENSOARG00000017627;	intron_12:47000052-47001861,intron_10:46998917-46999260,exon_8:46999889-47000052,intron_9:46994870-46998862,exon_7:47001861-47002093,intron_11:46999393-46999889,;	PG_A,PG_E	7,3	350495	GPCPD1
oar_circ_0001136	chr13	46999889	47008442	-	8553	ENSOARG00000017627;	exon_7:47001861-47002093,intron_12:47000052-47001861,intron_13:47002093-47008318,exon_8:46999889-47000052,;	PG_A,PG_E	207124	326459	GPCPD1
oar_circ_0001137	chr13	47023646	47023913	-	267	ENSOARG00000017627;	intron_16:47019299-47025437,;	PG_E	2	34	GPCPD1
oar_circ_0001138	chr13	47347319	47347472	+	153	ENSOARG00000017942;	exon_5:47347207-47347990,;	PG_A	2	16	CHGB
oar_circ_0001139	chr13	47390079	47393072	+	2993	ENSOARG00000018145;	intron_4:47390714-47391997,;	PG_E	2	4	MCM8
oar_circ_0001140	chr13	4899850	4901862	+	2012	ENSOARG00000010789;	intron_2:4901188-4901743,exon_1:4900218-4900610,intron_1:4900610-4901097,;	PG_E	2	54	BTBD3
oar_circ_0001141	chr13	4900327	4901862	+	1535	ENSOARG00000010789;	intron_2:4901188-4901743,intron_1:4900610-4901097,exon_1:4900218-4900610,;	PG_A,PG_E	5,6	22,41	BTBD3
oar_circ_0001142	chr13	50612920	50632647	-	19727	ENSOARG00000000750;	intron_4:50625976-50627006,intron_5:50627260-50632294,exon_3:50632294-50632647,intron_1:50617014-50620902,intron_2:50621028-50623503,exon_4:50627006-50627260,exon_5:50625799-50625976,intron_3:50623627-50625799,;	PG_A,PG_E	3,2	14651496	PANK2
oar_circ_0001143	chr13	50612924	50632647	-	19723	ENSOARG00000000750;	exon_4:50627006-50627260,exon_5:50625799-50625976,intron_3:50623627-50625799,intron_1:50617014-50620902,intron_4:50625976-50627006,intron_2:50621028-50623503,exon_3:50632294-50632647,intron_5:50627260-50632294,;	PG_A	5	1465	PANK2
oar_circ_0001144	chr13	50616784	50627260	-	10476	ENSOARG00000000750;	intron_3:50623627-50625799,exon_4:50627006-50627260,exon_5:50625799-50625976,intron_2:50621028-50623503,intron_4:50625976-50627006,intron_1:50617014-50620902,;	PG_E	3	752	PANK2
oar_circ_0001145	chr13	50616784	50632647	-	15863	ENSOARG00000000750;	exon_3:50632294-50632647,intron_5:50627260-50632294,intron_4:50625976-50627006,intron_2:50621028-50623503,intron_1:50617014-50620902,intron_3:50623627-50625799,exon_4:50627006-50627260,exon_5:50625799-50625976,;	PG_A,PG_E	26,15	14651496	PANK2
oar_circ_0001146	chr13	50620902	50627260	-	6358	ENSOARG00000000750;	intron_2:50621028-50623503,intron_4:50625976-50627006,intron_3:50623627-50625799,exon_5:50625799-50625976,exon_4:50627006-50627260,;	PG_A,PG_E	2,5	490558	PANK2
oar_circ_0001147	chr13	50620902	50632647	-	11745	ENSOARG00000000750;	intron_4:50625976-50627006,exon_3:50632294-50632647,intron_5:50627260-50632294,intron_2:50621028-50623503,exon_5:50625799-50625976,exon_4:50627006-50627260,intron_3:50623627-50625799,;	PG_A,PG_E	67,57	13121302	PANK2
oar_circ_0001148	chr13	50879499	50908392	-	28893	ENSOARG00000002627;	intron_4:50891765-50908330,intron_3:50888245-50891686,intron_2:50879614-50888137,;	PG_A,PG_E	6,5	121196	ATRN
oar_circ_0001149	chr13	50929957	50934786	-	4829	ENSOARG00000002627;	intron_6:50930115-50932405,intron_7:50932484-50934691,;	PG_A,PG_E	6,2	28,85	ATRN
oar_circ_0001150	chr13	50929957	50945802	-	15845	ENSOARG00000002627;	intron_7:50932484-50934691,intron_10:50942461-50945664,intron_6:50930115-50932405,intron_9:50940248-50942367,intron_8:50934786-50940195,;	PG_A,PG_E	10,4	119249	ATRN
oar_circ_0001151	chr13	50965804	50974565	-	8761	ENSOARG00000002627;	exon_7:50973407-50973651,exon_9:50971774-50971929,intron_18:50966022-50968650,intron_22:50973651-50974474,intron_20:50971929-50972956,intron_19:50968735-50971774,exon_8:50972956-50973140,exon_11:50965804-50966022,intron_21:50973140-50973407,;	PG_A,PG_E	3,2	129159	ATRN
oar_circ_0001152	chr13	51152013	51154493	+	2480	ENSOARG00000003100;	intron_4:51153362-51154386,intron_3:51152138-51153265,;	PG_A,PG_E	12,6	18,42	C20orf194
oar_circ_0001153	chr13	51506899	51508527	-	1628	ENSOARG00000004955;	intron_17:51507316-51508442,intron_16:51507036-51507242,;	PG_A,PG_E	37,18	8,10	PTPRA
oar_circ_0001154	chr13	51528469	51530566	-	2097	ENSOARG00000004955;	intron_20:51528808-51530487,exon_2:51528469-51528808,;	PG_A,PG_E	10,5	139159	PTPRA
oar_circ_0001155	chr13	52008713	52008965	-	252	--	--	PG_A	4	0	--
oar_circ_0001156	chr13	52936427	52936679	-	252	--	--	PG_E	2	0	--
oar_circ_0001157	chr13	52980859	52986195	-	5336	ENSOARG00000007835;	exon_3:52980859-52981031,intron_4:52981968-52985864,intron_3:52981031-52981865,exon_1:52985864-52986171,;	PG_A	2	325	-
oar_circ_0001158	chr13	53025030	53030195	-	5165	ENSOARG00000007966;	exon_10:53025026-53025245,intron_15:53028474-53029503,intron_14:53025245-53028360,;	PG_E	3	54	MYT1
oar_circ_0001159	chr13	53166541	53168693	-	2152	ENSOARG00000008776;	intron_9:53166663-53168570,;	PG_A	4	17	PRPF6
oar_circ_0001160	chr13	53174347	53175364	-	1017	ENSOARG00000008776;	intron_11:53174566-53175245,exon_11:53174347-53174566,;	PG_A	2	51	PRPF6
oar_circ_0001161	chr13	54447562	54448729	+	1167	ENSOARG00000014879;	intron_1:54447729-54448609,;	PG_E	2	2	TAF4
oar_circ_0001162	chr13	56776995	56777240	-	245	ENSOARG00000016562;	exon_15:56774751-56777388,;	PG_A,PG_E	3,2	26402749	GNAS
oar_circ_0001163	chr13	56776995	56777250	-	255	ENSOARG00000016562;	exon_15:56774751-56777388,;	PG_A	2	2800	GNAS
oar_circ_0001164	chr13	56777013	56777215	-	202	ENSOARG00000016562;	exon_15:56774751-56777388,;	PG_E	2	1259	GNAS
oar_circ_0001165	chr13	56801658	56802357	-	699	ENSOARG00000016562;	intron_12:56791331-56828453,;	PG_E	2	94	GNAS
oar_circ_0001166	chr13	57012343	57015563	-	3220	ENSOARG00000017053;	intron_4:57013127-57014161,exon_4:57014161-57014327,intron_5:57014327-57015422,intron_3:57012487-57013035,;	PG_A,PG_E	5,4	80,85	STX16
oar_circ_0001167	chr13	57235611	57254059	-	18448	ENSOARG00000017143;	exon_1:57253906-57254171,intron_2:57235788-57237570,intron_3:57237651-57241165,intron_4:57241269-57253906,exon_4:57235611-57235788,;	PG_E	2	694	VAPB
oar_circ_0001168	chr13	59833975	59843992	+	10017	ENSOARG00000019053;	intron_4:59841254-59842389,intron_2:59836564-59840574,exon_1:59833972-59834186,intron_3:59840676-59841203,intron_5:59842449-59843908,intron_1:59834186-59836452,;	PG_A,PG_E	3,5	381580	-
oar_circ_0001169	chr13	59833975	59849556	+	15581	ENSOARG00000019053;	intron_1:59834186-59836452,intron_7:59848711-59849454,intron_6:59843992-59848600,intron_3:59840676-59841203,intron_5:59842449-59843908,exon_1:59833972-59834186,intron_4:59841254-59842389,intron_2:59836564-59840574,;	PG_A,PG_E	4,2	732997	-
oar_circ_0001170	chr13	59833975	59857609	+	23634	ENSOARG00000019053;	exon_1:59833972-59834186,intron_9:59853257-59853995,intron_4:59841254-59842389,intron_2:59836564-59840574,intron_5:59842449-59843908,intron_3:59840676-59841203,intron_11:59855456-59857460,intron_8:59849556-59853156,intron_6:59843992-59848600,intron_1:59834186-59836452,intron_7:59848711-59849454,intron_10:59854144-59855369,;	PG_A,PG_E	10,5	8631177	-
oar_circ_0001171	chr13	59836452	59849556	+	13104	ENSOARG00000019053;	intron_6:59843992-59848600,intron_4:59841254-59842389,intron_2:59836564-59840574,intron_7:59848711-59849454,intron_3:59840676-59841203,intron_5:59842449-59843908,;	PG_A,PG_E	56,21	586808	-
oar_circ_0001172	chr13	60973767	60977600	+	3833	ENSOARG00000003062;	intron_11:60974746-60977516,intron_9:60973900-60974497,;	PG_A	2	68	TM9SF4
oar_circ_0001173	chr13	61077628	61079085	+	1457	ENSOARG00000003470;	exon_1:61077628-61079085,;	PG_A	2	609	KIF3B
oar_circ_0001174	chr13	61083198	61083859	+	661	ENSOARG00000003470;	intron_2:61083300-61083512,;	PG_A	3	1	KIF3B
oar_circ_0001175	chr13	6110490	6125263	-	14773	--	--	PG_A	2	0	--
oar_circ_0001176	chr13	61248780	61264756	-	15976	ENSOARG00000003880;	intron_11:61258223-61264600,exon_3:61264600-61264756,intron_10:61248890-61258111,;	PG_A,PG_E	3,2	131,69	NOL4L
oar_circ_0001177	chr13	6170844	6180174	+	9330	ENSOARG00000010864;	exon_8:6179954-6180174,intron_7:6170950-6179954,;	PG_A	5	32	SPTLC3
oar_circ_0001178	chr13	62283518	62294614	-	11096	ENSOARG00000007566;	exon_11:62294464-62294614,intron_1:62283812-62290068,intron_2:62290209-62294464,;	PG_A,PG_E	4,2	60,84	CDK5RAP1
oar_circ_0001179	chr13	62289269	62294614	-	5345	ENSOARG00000007566;	intron_2:62290209-62294464,intron_1:62283812-62290068,;	PG_A	3	44	CDK5RAP1
oar_circ_0001180	chr13	62290068	62294614	-	4546	ENSOARG00000007566;	intron_2:62290209-62294464,exon_11:62294464-62294614,;	PG_A,PG_E	9,2	41,51	CDK5RAP1
oar_circ_0001181	chr13	62298234	62309805	-	11571	ENSOARG00000007566;	intron_6:62305295-62306341,intron_5:62304573-62305197,intron_4:62298365-62304517,exon_5:62309594-62309805,intron_7:62306572-62307930,exon_7:62306341-62306572,intron_8:62308051-62309594,;	PG_E	2	733	CDK5RAP1
oar_circ_0001182	chr13	62630821	62632179	+	1358	ENSOARG00000008687;	exon_13:62631988-62632179,intron_12:62631015-62631988,;	PG_A	2	10	ZNF341
oar_circ_0001183	chr13	62889843	62890900	+	1057	ENSOARG00000008957;	intron_1:62852296-62892337,;	PG_A	2	20	RALY
oar_circ_0001184	chr13	63399809	63401076	+	1267	ENSOARG00000009759;	intron_3:63399934-63400938,;	PG_A,PG_E	6,3	17,32	ITCH
oar_circ_0001185	chr13	63400938	63411776	+	10838	ENSOARG00000009759;	intron_7:63410541-63411680,intron_6:63409678-63410351,intron_5:63403878-63409520,exon_7:63410351-63410541,exon_6:63409520-63409678,intron_4:63401076-63403832,;	PG_A,PG_E	12,2	224291	ITCH
oar_circ_0001186	chr13	63438105	63444035	+	5930	ENSOARG00000009759;	intron_23:63440307-63443962,intron_22:63438210-63440210,;	PG_A	2	116	ITCH
oar_circ_0001187	chr13	63558960	63561399	-	2439	ENSOARG00000010095;	intron_7:63559061-63561289,;	PG_E	2	60	PIGU
oar_circ_0001188	chr13	6356639	6381145	+	24506	ENSOARG00000010993;	intron_2:6366446-6376498,intron_3:6376642-6381055,exon_1:6356636-6356879,intron_1:6356879-6366223,;	PG_E	3	41	ISM1
oar_circ_0001189	chr13	63668844	63676994	-	8150	ENSOARG00000010365;	exon_4:63668844-63669000,exon_3:63672495-63672777,intron_14:63672777-63676888,intron_13:63669000-63672495,;	PG_A,PG_E	2,6	127167	NCOA6
oar_circ_0001190	chr13	63672495	63676994	-	4499	ENSOARG00000010365;	intron_14:63672777-63676888,exon_3:63672495-63672777,;	PG_A,PG_E	5,7	55,68	NCOA6
oar_circ_0001191	chr13	63866947	63868013	-	1066	ENSOARG00000011695;	intron_6:63866947-63868013,;	PG_A	2	42	TRPC4AP
oar_circ_0001192	chr13	64078921	64086514	+	7593	ENSOARG00000012013;	intron_1:64079070-64083944,exon_3:64086209-64086514,intron_2:64084061-64086209,;	PG_E	2	57	MMP24
oar_circ_0001193	chr13	64178512	64199758	-	21246	ENSOARG00000012269;	intron_4:64178621-64193656,intron_5:64193714-64199685,;	PG_A,PG_E	6,3	210377	UQCC1
oar_circ_0001194	chr13	64178512	64208750	-	30238	ENSOARG00000012269;	intron_5:64193714-64199685,intron_4:64178621-64193656,intron_7:64207780-64208663,intron_6:64199758-64207672,;	PG_A,PG_E	13,4	496857	UQCC1
oar_circ_0001195	chr13	64193656	64217689	-	24033	ENSOARG00000012269;	intron_6:64199758-64207672,intron_8:64208750-64217584,intron_5:64193714-64199685,intron_7:64207780-64208663,;	PG_A	3	522	UQCC1
oar_circ_0001196	chr13	64282935	64285383	+	2448	ENSOARG00000012767;	exon_15:64285152-64285383,intron_14:64284041-64285152,intron_13:64283080-64283894,;	PG_A,PG_E	9,2	30,13	CEP250
oar_circ_0001197	chr13	64282935	64286948	+	4013	ENSOARG00000012767;	intron_15:64285383-64286405,intron_13:64283080-64283894,exon_15:64285152-64285383,exon_16:64286405-64286599,intron_14:64284041-64285152,;	PG_A	2	47	CEP250
oar_circ_0001198	chr13	64436141	64440699	-	4558	ENSOARG00000014537;	intron_15:64416760-64437815,intron_16:64437958-64440614,exon_1:64435086-64437936,;	PG_A,PG_E	28,4	16421671	RBM12
oar_circ_0001199	chr13	64545746	64572141	+	26395	ENSOARG00000015104;	exon_3:64570761-64570933,intron_2:64545861-64570761,intron_3:64570933-64572056,;	PG_A,PG_E	7,3	19661776	PHF20
oar_circ_0001200	chr13	64570761	64572141	+	1380	ENSOARG00000015104;	intron_3:64570933-64572056,exon_3:64570761-64570933,;	PG_A	5	12	PHF20
oar_circ_0001201	chr13	64580912	64590857	+	9945	ENSOARG00000015104;	intron_7:64588880-64589958,exon_6:64584145-64584530,exon_9:64590681-64590857,intron_6:64584530-64588766,exon_8:64589958-64590151,intron_8:64590151-64590681,intron_5:64580992-64584145,;	PG_A,PG_E	4,2	366378	PHF20
oar_circ_0001202	chr13	64611851	64612130	+	279	ENSOARG00000015104;	exon_10:64611851-64612130,;	PG_E	2	51	PHF20
oar_circ_0001203	chr13	64611851	64632063	+	20212	ENSOARG00000015104;	exon_12:64630345-64630510,intron_11:64629336-64630345,exon_10:64611851-64612130,exon_13:64631884-64632063,intron_12:64630510-64631884,intron_10:64612130-64629237,;	PG_A,PG_E	3,3	238388	PHF20
oar_circ_0001204	chr13	64930221	64930943	+	722	ENSOARG00000015597;	intron_1:64930465-64934491,exon_1:64929665-64930465,;	PG_A	2	19	AAR2
oar_circ_0001205	chr13	65166205	65170837	+	4632	ENSOARG00000015685;	exon_10:65170424-65170837,exon_7:65166205-65166567,intron_8:65169881-65170424,intron_6:65166567-65168980,;	PG_A	2	52	DLGAP4
oar_circ_0001206	chr13	65532711	65546143	-	13432	ENSOARG00000016807;	intron_13:65532872-65539366,exon_5:65532708-65532872,intron_15:65539418-65546091,;	PG_E	2	69	SAMHD1
oar_circ_0001207	chr13	65587525	65594771	-	7246	ENSOARG00000017221;	intron_3:65587674-65594680,;	PG_A	2	18	RBL1
oar_circ_0001208	chr13	65734125	65748595	+	14470	ENSOARG00000017801;	intron_9:65746751-65748480,intron_7:65735868-65736594,intron_6:65734302-65735749,intron_8:65736700-65746659,exon_6:65734125-65734302,;	PG_A	2	192	RPN2
oar_circ_0001209	chr13	66033811	66034120	-	309	--	--	PG_E	2	0	--
oar_circ_0001210	chr13	66033851	66034187	-	336	--	--	PG_E	4	0	--
oar_circ_0001211	chr13	66034187	66034386	-	199	--	--	PG_A	4	0	--
oar_circ_0001212	chr13	66116370	66118044	-	1674	--	--	PG_A	2	0	--
oar_circ_0001213	chr13	6629242	6674619	-	45377	ENSOARG00000011036;	intron_7:6653471-6674539,intron_6:6629362-6653364,;	PG_E	6	369	TASP1
oar_circ_0001214	chr13	66498965	66524623	+	25658	ENSOARG00000018435;	intron_4:66516254-66517930,intron_5:66518057-66524447,exon_6:66524447-66524623,intron_2:66499095-66508028,intron_3:66508162-66516141,;	PG_A	3	342	RPRD1B
oar_circ_0001215	chr13	66508028	66524623	+	16595	ENSOARG00000018435;	intron_4:66516254-66517930,intron_5:66518057-66524447,exon_6:66524447-66524623,intron_3:66508162-66516141,;	PG_A	2	216	RPRD1B
oar_circ_0001216	chr13	66516141	66524623	+	8482	ENSOARG00000018435;	exon_6:66524447-66524623,intron_4:66516254-66517930,intron_5:66518057-66524447,;	PG_A,PG_E	79,23	87105	RPRD1B
oar_circ_0001217	chr13	6853735	6871684	-	17949	ENSOARG00000011158;	intron_8:6859054-6861801,exon_8:6853735-6853897,intron_11:6866203-6866778,exon_1:6870999-6871684,intron_12:6867248-6870999,intron_9:6861954-6862962,intron_10:6863063-6866089,exon_2:6866778-6867248,intron_7:6857308-6858939,intron_6:6853897-6857163,;	PG_E	2	634	ESF1
oar_circ_0001218	chr13	69636206	69650287	-	14081	ENSOARG00000002597;	intron_14:69648379-69650157,intron_13:69637198-69648318,exon_34:69636206-69636375,intron_12:69636375-69637137,;	PG_A	2	146	CHD6
oar_circ_0001219	chr13	69656298	69656631	+	333	--	--	PG_E	2	0	--
oar_circ_0001220	chr13	69709092	69710835	-	1743	ENSOARG00000002597;	intron_37:69709923-69710772,intron_36:69709210-69709864,;	PG_A,PG_E	7,6	12,19	CHD6
oar_circ_0001221	chr13	69727031	69729084	-	2053	ENSOARG00000002597;	exon_7:69727031-69727181,intron_39:69727181-69728936,;	PG_A,PG_E	28,12	15,19	CHD6
oar_circ_0001222	chr13	69727031	69748632	-	21601	ENSOARG00000002597;	intron_42:69740274-69740951,exon_2:69748171-69748632,intron_41:69739937-69740256,intron_39:69727181-69728936,intron_43:69740980-69748171,intron_40:69729084-69739924,;	PG_A	5	303	CHD6
oar_circ_0001223	chr13	69796129	69797069	-	940	--	--	PG_E	2	0	--
oar_circ_0001224	chr13	69801944	69804067	-	2123	--	--	PG_E	2	0	--
oar_circ_0001225	chr13	72488969	72489885	-	916	ENSOARG00000004064;	intron_8:72489160-72489723,exon_2:72489723-72489885,exon_3:72488969-72489160,;	PG_A	5	172	SERINC3
oar_circ_0001226	chr13	72592808	72593058	-	250	--	--	PG_A	3	0	--
oar_circ_0001227	chr13	72864918	72866531	+	1613	ENSOARG00000004487;	exon_4:72864918-72865082,intron_4:72865082-72866005,intron_5:72866101-72866390,;	PG_A,PG_E	23,13	28,52	YWHAB
oar_circ_0001228	chr13	72933378	72949626	+	16248	ENSOARG00000004730;	exon_6:72941555-72941723,exon_9:72949439-72949626,intron_5:72939371-72941555,intron_4:72936731-72939206,intron_7:72944729-72948194,intron_6:72941723-72944591,intron_8:72948326-72949439,intron_3:72933507-72936616,exon_5:72939206-72939371,;	PG_A	9	174	STK4
oar_circ_0001229	chr13	72933378	72972116	+	38738	ENSOARG00000004730;	exon_9:72949439-72949626,exon_6:72941555-72941723,intron_6:72941723-72944591,intron_7:72944729-72948194,intron_4:72936731-72939206,intron_5:72939371-72941555,intron_8:72948326-72949439,exon_5:72939206-72939371,intron_9:72949626-72971958,exon_10:72971958-72972116,intron_3:72933507-72936616,;	PG_A	5	321	STK4
oar_circ_0001230	chr13	74510625	74510920	-	295	ENSOARG00000008519;	exon_4:74510625-74510920,;	PG_A	2	6	CDH22
oar_circ_0001231	chr13	75400847	75408124	-	7277	ENSOARG00000009419;	intron_19:75405339-75406719,intron_18:75404391-75405185,intron_20:75406797-75408068,intron_16:75401207-75404178,exon_14:75400847-75401207,;	PG_A	4	202	-
oar_circ_0001232	chr13	75411549	75427917	-	16368	ENSOARG00000009419;	intron_23:75412876-75415366,intron_24:75415480-75418170,exon_4:75418225-75418387,intron_25:75418387-75427768,intron_22:75411637-75412783,;	PG_A	4	271	-
oar_circ_0001233	chr13	75697979	75714665	+	16686	ENSOARG00000009818;	intron_12:75707289-75708243,intron_15:75713275-75714493,intron_3:75699175-75699828,intron_5:75701536-75701987,exon_16:75714493-75714665,intron_13:75708438-75712784,exon_3:75699002-75699175,exon_10:75704827-75705219,intron_4:75699929-75701361,intron_2:75698084-75699002,exon_6:75701987-75702176,exon_13:75708243-75708438,intron_7:75702410-75702894,exon_5:75701361-75701536,intron_9:75703863-75704827,…	PG_A	2	326	NCOA3
oar_circ_0001234	chr13	75703715	75708438	+	4723	ENSOARG00000009818;	intron_11:75706254-75707153,exon_10:75704827-75705219,exon_13:75708243-75708438,intron_9:75703863-75704827,exon_11:75705379-75706254,intron_12:75707289-75708243,;	PG_E	2	348	NCOA3
oar_circ_0001235	chr13	76437476	76439964	-	2488	ENSOARG00000010543;	intron_11:76437605-76439630,;	PG_A	4	4	PREX1
oar_circ_0001236	chr13	76716134	76719089	+	2955	ENSOARG00000011349;	exon_14:76716134-76716303,intron_14:76716303-76718161,intron_15:76718273-76718883,exon_16:76718883-76719089,;	PG_A,PG_E	8,5	25,38	ARFGEF2
oar_circ_0001237	chr13	76743165	76748266	+	5101	ENSOARG00000011349;	intron_34:76745545-76748135,intron_31:76743301-76743729,intron_33:76744031-76745430,;	PG_A	4	42	ARFGEF2
oar_circ_0001238	chr13	76743165	76752762	+	9597	ENSOARG00000011349;	intron_35:76748266-76751283,exon_37:76751283-76751452,intron_36:76751452-76752623,intron_31:76743301-76743729,intron_34:76745545-76748135,intron_33:76744031-76745430,;	PG_A	2	115	ARFGEF2
oar_circ_0001239	chr13	76752623	76755350	+	2727	ENSOARG00000011349;	intron_37:76752762-76755232,;	PG_A	2	26	ARFGEF2
oar_circ_0001240	chr13	76795009	76804652	+	9643	ENSOARG00000012031;	intron_14:76797416-76798519,intron_20:76802731-76803245,intron_13:76795071-76797279,intron_15:76798623-76800293,intron_16:76800391-76801556,intron_21:76803327-76804505,exon_18:76801852-76802061,;	PG_A,PG_E	8,2	283260	CSE1L
oar_circ_0001241	chr13	76797279	76798623	+	1344	ENSOARG00000012031;	intron_14:76797416-76798519,;	PG_A	2	46	CSE1L
oar_circ_0001242	chr13	76815113	76816133	-	1020	ENSOARG00000012204;	intron_3:76815236-76815813,exon_11:76815813-76816133,;	PG_E	2	66	STAU1
oar_circ_0001243	chr13	76819713	76821311	-	1598	ENSOARG00000012204;	exon_7:76821098-76821311,intron_7:76819857-76821098,;	PG_E	2	107	STAU1
oar_circ_0001244	chr13	76832966	76844818	-	11852	ENSOARG00000012204;	intron_9:76833065-76844453,exon_5:76844453-76844619,;	PG_A	4	285	STAU1
oar_circ_0001245	chr13	76832966	76847923	-	14957	ENSOARG00000012204;	exon_5:76844453-76844619,intron_9:76833065-76844453,intron_10:76844619-76847784,;	PG_A,PG_E	64,35	306397	STAU1
oar_circ_0001246	chr13	76832966	76855116	-	22150	ENSOARG00000012204;	intron_11:76847923-76854827,exon_5:76844453-76844619,exon_1:76854827-76855116,intron_10:76844619-76847784,intron_9:76833065-76844453,;	PG_A,PG_E	15,6	507651	STAU1
oar_circ_0001247	chr13	76832966	76865691	-	32725	ENSOARG00000012204;	intron_11:76847923-76854827,exon_5:76844453-76844619,intron_9:76833065-76844453,exon_1:76854827-76855116,intron_10:76844619-76847784,;	PG_A,PG_E	38,12	507651	STAU1
oar_circ_0001248	chr13	77094934	77098957	+	4023	--	--	PG_A	2	0	--
oar_circ_0001249	chr13	77504757	77510624	+	5867	ENSOARG00000013014;	intron_12:77507647-77510512,intron_11:77504874-77507564,;	PG_A,PG_E	14,10	58,87	SLC9A8
oar_circ_0001250	chr13	79017284	79057813	-	40529	ENSOARG00000014351;	intron_21:79029347-79030968,intron_18:79018887-79023108,intron_16:79017397-79018347,intron_26:79055503-79057668,intron_24:79034623-79048581,exon_11:79018726-79018887,intron_23:79033309-79034564,intron_22:79031063-79033257,intron_25:79048690-79055389,intron_19:79023185-79028235,intron_20:79028311-79029266,;	PG_A	5	448	ATP9A
oar_circ_0001251	chr13	79048581	79057813	-	9232	ENSOARG00000014351;	intron_25:79048690-79055389,intron_26:79055503-79057668,;	PG_A,PG_E	65,50	92,77	ATP9A
oar_circ_0001252	chr13	81558705	81582582	+	23877	ENSOARG00000015274;	intron_2:81558813-81579129,exon_5:81582392-81582582,intron_4:81579435-81582392,;	PG_A	5	112	DOK5
oar_circ_0001253	chr13	9750059	9752949	-	2890	ENSOARG00000011950;	intron_13:9750197-9751735,intron_14:9751787-9752829,;	PG_A,PG_E	16,7	9,26	KIF16B
oar_circ_0001254	chr13	9843121	9854137	-	11016	ENSOARG00000011950;	intron_22:9843231-9843940,intron_24:9846344-9854023,intron_23:9844038-9846227,;	PG_A	3	61	KIF16B
oar_circ_0001255	chr14	1008334	1012652	+	4318	ENSOARG00000004938;	intron_4:1011119-1012458,intron_3:1009465-1010944,intron_2:1008417-1009350,exon_5:1012458-1012652,exon_4:1010944-1011119,;	PG_A	2	138	COG4
oar_circ_0001256	chr14	10153388	10154256	+	868	--	--	PG_A,PG_E	5,7	2,0	--
oar_circ_0001257	chr14	11106369	11106588	+	219	ENSOARG00000011327;	exon_1:11106362-11106588,;	PG_A	5	3	GSE1
oar_circ_0001258	chr14	1123216	1149434	-	26218	ENSOARG00000005163;	exon_9:1123216-1123454,intron_2:1123454-1150282,;	PG_A,PG_E	41,45	12681298	-
oar_circ_0001259	chr14	1123216	1149468	-	26252	ENSOARG00000005163;	exon_9:1123216-1123454,intron_2:1123454-1150282,;	PG_A	3	1272	-
oar_circ_0001260	chr14	1123226	1149970	+	26744	--	--	PG_A,PG_E	9,3	0,0	--
oar_circ_0001261	chr14	1126806	1150460	-	23654	ENSOARG00000005163;	intron_2:1123454-1150282,exon_8:1150282-1150460,;	PG_A,PG_E	8,19	11801226	-
oar_circ_0001262	chr14	1132224	1155235	-	23011	ENSOARG00000005163;	intron_5:1152619-1154733,intron_2:1123454-1150282,intron_3:1150460-1151831,exon_8:1150282-1150460,intron_4:1151946-1152516,intron_6:1154826-1155099,;	PG_A,PG_E	15,16	12581250	-
oar_circ_0001263	chr14	12423678	12424493	-	815	ENSOARG00000011734;	exon_5:12424325-12424493,intron_5:12423753-12424325,;	PG_A	8	18	FBXO31
oar_circ_0001264	chr14	12826017	12854753	-	28736	ENSOARG00000012129;ENSOARG00000012206;	exon_1:12826017-12826768,;intron_2:12844896-12847395,intron_1:12842879-12844729,intron_3:12847551-12851425,intron_5:12851713-12854634,;	PG_E	12	39	SLC7A5;CA5A
oar_circ_0001265	chr14	12900999	12907292	+	6293	ENSOARG00000012330;	intron_2:12904802-12907092,exon_3:12907092-12907292,intron_1:12901138-12904710,;	PG_A,PG_E	20,18	45,89	BANP
oar_circ_0001266	chr14	12900999	12920978	+	19979	ENSOARG00000012330;	intron_4:12919479-12920802,exon_5:12920802-12920978,intron_3:12907292-12919362,intron_2:12904802-12907092,exon_3:12907092-12907292,intron_1:12901138-12904710,;	PG_A,PG_E	9,6	122195	BANP
oar_circ_0001267	chr14	13281736	13296110	+	14374	ENSOARG00000012499;	intron_6:13281845-13283290,intron_7:13283486-13291007,intron_9:13291298-13292072,intron_10:13292075-13302529,;	PG_A,PG_E	6,3	35,23	ZFPM1
oar_circ_0001268	chr14	13880459	13884917	-	4458	ENSOARG00000013924;	intron_14:13880598-13884776,;	PG_E	5	69	ANKRD11
oar_circ_0001269	chr14	14501744	14513089	-	11345	ENSOARG00000015518;	intron_6:14505841-14506251,exon_13:14501744-14501924,exon_10:14506251-14506459,intron_10:14511375-14511823,intron_5:14503697-14505685,exon_5:14512875-14513089,exon_11:14505685-14505841,intron_9:14508393-14511265,intron_11:14511907-14512875,intron_7:14506459-14508042,intron_4:14501924-14503574,;	PG_A	2	464	VPS35
oar_circ_0001270	chr14	14511265	14518028	-	6763	ENSOARG00000015518;	intron_15:14516627-14517929,exon_5:14512875-14513089,intron_12:14513089-14514910,intron_13:14515093-14515718,intron_11:14511907-14512875,intron_14:14515842-14516530,exon_4:14514910-14515093,intron_10:14511375-14511823,;	PG_A,PG_E	8,7	323312	VPS35
oar_circ_0001271	chr14	14514910	14518028	-	3118	ENSOARG00000015518;	exon_4:14514910-14515093,intron_13:14515093-14515718,intron_15:14516627-14517929,intron_14:14515842-14516530,;	PG_A	3	119	VPS35
oar_circ_0001272	chr14	14515718	14518028	-	2310	ENSOARG00000015518;	intron_15:14516627-14517929,intron_14:14515842-14516530,;	PG_A,PG_E	5,6	32,38	VPS35
oar_circ_0001273	chr14	14530700	14533596	+	2896	ENSOARG00000015649;	exon_3:14530700-14530864,intron_4:14531171-14532380,;	PG_A,PG_E	11,6	6,10	ORC6
oar_circ_0001274	chr14	1488690	1489753	-	1063	ENSOARG00000006013;	intron_10:1488761-1489550,exon_3:1489550-1489759,;	PG_A,PG_E	2,2	11,17	RFWD3
oar_circ_0001275	chr14	15042503	15075840	-	33337	ENSOARG00000016029;	exon_7:15042503-15042732,intron_6:15072092-15072747,intron_5:15066892-15071843,intron_3:15042732-15066630,exon_4:15071843-15072092,intron_7:15072888-15075783,;	PG_A,PG_E	13,14	162463	NETO2
oar_circ_0001276	chr14	15217436	15217705	-	269	ENSOARG00000016143;	intron_8:15184043-15252935,;	PG_E	2	3	ITFG1
oar_circ_0001277	chr14	15243230	15257019	-	13789	ENSOARG00000016143;	exon_10:15252935-15253108,intron_9:15253108-15256924,intron_8:15184043-15252935,;	PG_A	2	178	ITFG1
oar_circ_0001278	chr14	15252935	15257019	-	4084	ENSOARG00000016143;	exon_10:15252935-15253108,intron_9:15253108-15256924,;	PG_A	2	71	ITFG1
oar_circ_0001279	chr14	15364798	15387348	-	22550	ENSOARG00000016143;	intron_13:15364893-15384461,intron_15:15385800-15387202,intron_14:15384536-15385742,;	PG_E	3	190	ITFG1
oar_circ_0001280	chr14	15425775	15448081	+	22306	ENSOARG00000016405;	intron_5:15444773-15448000,intron_4:15435678-15444665,intron_2:15425862-15430496,intron_3:15430635-15435578,;	PG_A,PG_E	44,13	151272	PHKB
oar_circ_0001281	chr14	15425775	15468461	+	42686	ENSOARG00000016405;	intron_5:15444773-15448000,intron_3:15430635-15435578,intron_2:15425862-15430496,intron_4:15435678-15444665,intron_6:15448081-15468345,;	PG_A,PG_E	52,22	260468	PHKB
oar_circ_0001282	chr14	15425775	15509835	+	84060	ENSOARG00000016405;	intron_8:15490093-15503500,intron_7:15468461-15490029,intron_5:15444773-15448000,intron_10:15505012-15506824,intron_3:15430635-15435578,exon_13:15509676-15509835,intron_4:15435678-15444665,exon_10:15504814-15505012,intron_6:15448081-15468345,intron_12:15507760-15509676,intron_11:15506882-15507682,intron_2:15425862-15430496,;	PG_A	33	494	PHKB
oar_circ_0001283	chr14	15507682	15509835	+	2153	ENSOARG00000016405;	intron_12:15507760-15509676,exon_13:15509676-15509835,;	PG_A,PG_E	2,3	18,20	PHKB
oar_circ_0001284	chr14	15609016	15623110	+	14094	ENSOARG00000016405;	intron_29:15620053-15622015,intron_28:15615359-15619945,intron_27:15609151-15615229,;	PG_A	3	77	PHKB
oar_circ_0001285	chr14	16205432	16207408	+	1976	ENSOARG00000016864;	exon_2:16205432-16205667,intron_2:16205667-16207276,;	PG_A,PG_E	8,5	65,87	LONP2
oar_circ_0001286	chr14	16205432	16210398	+	4966	ENSOARG00000016864;	intron_4:16208740-16210234,intron_3:16207408-16208617,intron_2:16205667-16207276,exon_5:16210234-16210398,exon_2:16205432-16205667,;	PG_A	3	83	LONP2
oar_circ_0001287	chr14	16205432	16213489	+	8057	ENSOARG00000016864;	exon_2:16205432-16205667,intron_5:16210398-16213394,intron_2:16205667-16207276,exon_5:16210234-16210398,intron_4:16208740-16210234,intron_3:16207408-16208617,;	PG_A,PG_E	3,2	108157	LONP2
oar_circ_0001288	chr14	16205432	16229392	+	23960	ENSOARG00000016864;	intron_2:16205667-16207276,exon_7:16220417-16220676,intron_7:16220676-16229250,exon_2:16205432-16205667,intron_5:16210398-16213394,exon_5:16210234-16210398,intron_6:16213489-16220417,intron_3:16207408-16208617,intron_4:16208740-16210234,;	PG_A,PG_E	14,10	466615	LONP2
oar_circ_0001289	chr14	16213394	16229392	+	15998	ENSOARG00000016864;	exon_7:16220417-16220676,intron_7:16220676-16229250,intron_6:16213489-16220417,;	PG_A	2	358	LONP2
oar_circ_0001290	chr14	16220417	16245836	+	25419	ENSOARG00000016864;	intron_10:16242345-16245702,exon_7:16220417-16220676,intron_7:16220676-16229250,intron_9:16240214-16242218,intron_8:16229392-16240063,;	PG_A	5	492	LONP2
oar_circ_0001291	chr14	16229250	16245836	+	16586	ENSOARG00000016864;	intron_9:16240214-16242218,intron_8:16229392-16240063,intron_10:16242345-16245702,;	PG_A,PG_E	8,4	195256	LONP2
oar_circ_0001292	chr14	16240063	16245836	+	5773	ENSOARG00000016864;	intron_9:16240214-16242218,intron_10:16242345-16245702,;	PG_A	2	47	LONP2
oar_circ_0001293	chr14	16479832	16489927	-	10095	ENSOARG00000016957;	intron_1:16481623-16483401,exon_6:16480333-16481623,intron_2:16483509-16485416,intron_3:16485524-16487849,intron_4:16487952-16489796,;	PG_E	2	503	N4BP1
oar_circ_0001294	chr14	1676987	1680316	-	3329	ENSOARG00000006324;	exon_14:1680151-1680316,intron_12:1677395-1680151,exon_16:1676987-1677144,;	PG_A,PG_E	2,4	39,45	WDR59
oar_circ_0001295	chr14	1697963	1709103	-	11140	ENSOARG00000006324;	intron_21:1702515-1704718,intron_23:1705986-1708967,intron_22:1704799-1705900,intron_20:1698052-1702477,;	PG_A	2	64	WDR59
oar_circ_0001296	chr14	1697963	1714594	-	16631	ENSOARG00000006324;	intron_20:1698052-1702477,intron_23:1705986-1708967,intron_24:1709103-1714544,intron_22:1704799-1705900,intron_21:1702515-1704718,;	PG_E	2	304	WDR59
oar_circ_0001297	chr14	18126671	18131985	+	5314	ENSOARG00000017186;	intron_4:18130775-18131877,intron_3:18129218-18130654,intron_2:18126795-18129171,;	PG_A	2	35	PAPD5
oar_circ_0001298	chr14	18233893	18235478	-	1585	ENSOARG00000017248;	exon_7:18235293-18235478,intron_10:18234017-18235293,;	PG_A	2	27	BRD7
oar_circ_0001299	chr14	18643272	18647648	+	4376	ENSOARG00000017520;	exon_1:18643272-18643924,intron_1:18643924-18645064,exon_2:18645064-18645367,intron_2:18645367-18647542,;	PG_E	2	721	CYLD
oar_circ_0001300	chr14	18643272	18682463	+	39191	ENSOARG00000017520;	intron_6:18678151-18679053,intron_8:18680370-18682340,intron_2:18645367-18647542,exon_6:18677771-18678151,intron_3:18647648-18672468,exon_7:18679053-18679219,intron_1:18643924-18645064,exon_1:18643272-18643924,intron_5:18674421-18677771,exon_2:18645064-18645367,intron_4:18672588-18674304,intron_7:18679219-18680228,;	PG_A	6	1674	CYLD
oar_circ_0001301	chr14	18674304	18682463	+	8159	ENSOARG00000017520;	exon_6:18677771-18678151,exon_7:18679053-18679219,intron_7:18679219-18680228,intron_6:18678151-18679053,intron_5:18674421-18677771,intron_8:18680370-18682340,;	PG_A	2	525	CYLD
oar_circ_0001302	chr14	20411198	20417436	-	6238	ENSOARG00000017615;	exon_4:20412866-20413094,intron_3:20413094-20417166,intron_2:20411279-20412866,exon_3:20417166-20417436,;	PG_E	5	90	TOX3
oar_circ_0001303	chr14	20433097	20437626	-	4529	ENSOARG00000017615;	intron_5:20433352-20437560,exon_2:20433097-20433352,;	PG_A,PG_E	6,2	29,87	TOX3
oar_circ_0001304	chr14	2086930	2101466	-	14536	ENSOARG00000006663;	intron_4:2098878-2099187,intron_3:2087050-2098753,intron_5:2099407-2101348,exon_3:2099187-2099407,;	PG_A,PG_E	14,8	303250	CFDP1
oar_circ_0001305	chr14	2098753	2101466	-	2713	ENSOARG00000006663;	intron_5:2099407-2101348,intron_4:2098878-2099187,exon_3:2099187-2099407,;	PG_A	3	171	CFDP1
oar_circ_0001306	chr14	2099187	2123905	-	24718	ENSOARG00000006663;	intron_5:2099407-2101348,exon_3:2099187-2099407,intron_6:2101466-2105863,;	PG_A,PG_E	6,9	226157	CFDP1
oar_circ_0001307	chr14	21124600	21126220	+	1620	ENSOARG00000017664;	exon_1:21124600-21126220,;	PG_E	4	859	CHD9
oar_circ_0001308	chr14	21155979	21157053	-	1074	--	--	PG_A	2	0	--
oar_circ_0001309	chr14	2116141	2119296	-	3155	--	--	PG_E	2	0	--
oar_circ_0001310	chr14	2116159	2119314	-	3155	--	--	PG_E	2	0	--
oar_circ_0001311	chr14	2116159	2120745	-	4586	--	--	PG_E	2	0	--
oar_circ_0001312	chr14	21183069	21202441	+	19372	ENSOARG00000017664;	intron_8:21188432-21188662,intron_9:21188800-21191754,exon_11:21195123-21195367,intron_4:21183216-21184081,exon_14:21200865-21201121,intron_14:21201121-21202230,intron_6:21184291-21184923,exon_15:21202230-21202441,intron_10:21191876-21195123,intron_11:21195367-21199122,exon_12:21199122-21199299,intron_12:21199299-21200623,intron_7:21185041-21188345,;	PG_A	3	831	CHD9
oar_circ_0001313	chr14	2119135	2147163	-	28028	ENSOARG00000006717;	intron_1:2143397-2147988,;	PG_A	4	555	-
oar_circ_0001314	chr14	21202230	21212052	+	9822	ENSOARG00000017664;	intron_16:21204475-21205814,intron_18:21206868-21211941,exon_16:21204279-21204475,exon_15:21202230-21202441,exon_17:21205814-21205982,intron_15:21202441-21204279,intron_17:21205982-21206688,exon_18:21206688-21206868,;	PG_A	4	476	CHD9
oar_circ_0001315	chr14	21211941	21217878	+	5937	ENSOARG00000017664;	intron_20:21217226-21217678,intron_19:21212052-21217029,exon_21:21217678-21217878,exon_20:21217029-21217226,;	PG_A	3	242	CHD9
oar_circ_0001316	chr14	21211941	21221891	+	9950	ENSOARG00000017664;	exon_22:21221214-21221374,intron_21:21217878-21221214,intron_19:21212052-21217029,exon_20:21217029-21217226,intron_22:21221374-21221801,exon_21:21217678-21217878,intron_20:21217226-21217678,;	PG_A	5	331	CHD9
oar_circ_0001317	chr14	21217029	21217878	+	849	ENSOARG00000017664;	intron_20:21217226-21217678,exon_21:21217678-21217878,exon_20:21217029-21217226,;	PG_A	2	103	CHD9
oar_circ_0001318	chr14	21217029	21221891	+	4862	ENSOARG00000017664;	intron_20:21217226-21217678,intron_21:21217878-21221214,exon_22:21221214-21221374,exon_21:21217678-21217878,intron_22:21221374-21221801,exon_20:21217029-21217226,;	PG_A	2	192	CHD9
oar_circ_0001319	chr14	21460970	21475854	-	14884	ENSOARG00000017887;	intron_6:21461133-21461865,exon_20:21460970-21461133,exon_14:21475401-21475854,intron_9:21463873-21467784,intron_10:21468163-21471381,exon_15:21471381-21471533,intron_7:21461967-21463457,exon_16:21467784-21468163,intron_11:21471533-21475401,exon_17:21463685-21463873,;	PG_A	2	240	RPGRIP1L
oar_circ_0001320	chr14	21471381	21511871	-	40490	ENSOARG00000017887;	intron_13:21484167-21484712,intron_14:21484892-21485556,intron_15:21485607-21485837,intron_17:21490986-21496630,intron_18:21496704-21498021,intron_16:21485944-21490846,exon_14:21475401-21475854,exon_12:21484712-21484892,intron_19:21498168-21500190,intron_20:21500296-21511727,intron_12:21475854-21484049,intron_11:21471533-21475401,exon_15:21471381-21471533,;	PG_A	9	436	RPGRIP1L
oar_circ_0001321	chr14	2147988	2154699	-	6711	ENSOARG00000006717;	intron_4:2153043-2153610,intron_3:2150006-2152919,intron_2:2148108-2149886,intron_5:2153653-2155945,;	PG_A,PG_E	3,4	12531194	-
oar_circ_0001322	chr14	2152919	2154699	-	1780	ENSOARG00000006717;	intron_5:2153653-2155945,intron_4:2153043-2153610,;	PG_A	2	1104	-
oar_circ_0001323	chr14	2164200	2166073	-	1873	ENSOARG00000006717;	intron_20:2164325-2164634,intron_21:2164854-2165955,exon_3:2164634-2164854,;	PG_A,PG_E	2,2	151,92	-
oar_circ_0001324	chr14	2164200	2166739	-	2539	ENSOARG00000006717;	exon_3:2164634-2164854,intron_20:2164325-2164634,intron_21:2164854-2165955,intron_22:2166073-2177347,;	PG_A	2	157	-
oar_circ_0001325	chr14	21692645	21702656	+	10011	ENSOARG00000017939;	intron_5:21692725-21702512,;	PG_A	4	60	FTO
oar_circ_0001326	chr14	21692645	21710921	+	18276	ENSOARG00000017939;	intron_5:21692725-21702512,intron_6:21702656-21710801,;	PG_A,PG_E	154,58	130181	FTO
oar_circ_0001327	chr14	21702512	21710921	+	8409	ENSOARG00000017939;	intron_6:21702656-21710801,;	PG_A	8	70	FTO
oar_circ_0001328	chr14	23507445	23517317	-	9872	ENSOARG00000018341;	intron_2:23506732-23518045,;	PG_A,PG_E	6,5	25,17	-
oar_circ_0001329	chr14	23627310	23633359	+	6049	ENSOARG00000018388;	intron_13:23629933-23630617,intron_11:23627709-23628371,intron_15:23631715-23633210,exon_11:23627537-23627709,intron_14:23630755-23631602,intron_12:23628501-23629801,;	PG_A	3	151	BBS2
oar_circ_0001330	chr14	23660323	23666917	-	6594	ENSOARG00000018419;	intron_11:23662901-23666771,intron_10:23660424-23662848,;	PG_A,PG_E	8,2	118,88	OGFOD1
oar_circ_0001331	chr14	23725371	23727408	+	2037	ENSOARG00000018465;	exon_8:23725371-23725562,intron_8:23725562-23727304,;	PG_A,PG_E	9,22	65,86	AMFR
oar_circ_0001332	chr14	24405057	24405232	-	175	--	--	PG_A	3	0	--
oar_circ_0001333	chr14	24614059	24627764	-	13705	ENSOARG00000018905;	intron_4:24626630-24627034,intron_3:24621833-24626506,intron_2:24614124-24621704,intron_5:24627133-24627626,;	PG_A,PG_E	5,2	118127	FAM192A
oar_circ_0001334	chr14	24661392	24668456	+	7064	ENSOARG00000018931;	intron_9:24663586-24668344,intron_7:24661524-24662387,intron_8:24662503-24663442,;	PG_A	2	83	RSPRY1
oar_circ_0001335	chr14	25748843	25767679	-	18836	ENSOARG00000001567;	exon_12:25764570-25764811,intron_31:25754448-25755431,intron_28:25751544-25752418,intron_33:25756962-25761637,intron_38:25767124-25767508,exon_10:25767508-25767679,intron_35:25762082-25762819,intron_30:25753250-25754301,intron_26:25748984-25749299,intron_37:25764811-25766996,intron_29:25752705-25753125,intron_27:25749530-25751465,intron_32:25755633-25756811,exon_15:25761637-25761789,exon_22:25749…	PG_A	2	727	CNOT1
oar_circ_0001336	chr14	25751465	25767679	-	16214	ENSOARG00000001567;	intron_33:25756962-25761637,exon_15:25761637-25761789,exon_16:25756811-25756962,intron_34:25761789-25761959,intron_31:25754448-25755431,exon_12:25764570-25764811,intron_30:25753250-25754301,intron_35:25762082-25762819,exon_10:25767508-25767679,intron_36:25762939-25764570,exon_20:25752418-25752705,intron_37:25764811-25766996,exon_17:25755431-25755633,intron_28:25751544-25752418,intron_32:25755633-…	PG_A,PG_E	2,3	591862	CNOT1
oar_circ_0001337	chr14	25798078	25798928	-	850	--	--	PG_E	2	0	--
oar_circ_0001338	chr14	25831054	25840404	-	9350	--	--	PG_A	2	0	--
oar_circ_0001339	chr14	28999268	28999563	-	295	ENSOARG00000001745;	exon_2:28999268-28999563,;	PG_A	2	20	CDH8
oar_circ_0001340	chr14	29125099	29125550	-	451	ENSOARG00000001745;	exon_1:29125099-29125550,;	PG_A	2	26	CDH8
oar_circ_0001341	chr14	3215566	3232078	-	16512	--	--	PG_E	2	0	--
oar_circ_0001342	chr14	3281634	3298858	-	17224	--	--	PG_A	2	0	--
oar_circ_0001343	chr14	33721895	33731019	-	9124	ENSOARG00000002082;	exon_3:33721891-33722056,exon_1:33730842-33731040,intron_2:33723204-33730842,intron_1:33722056-33723105,;	PG_A,PG_E	3,2	35,54	CMTM4
oar_circ_0001344	chr14	33816167	33821221	-	5054	ENSOARG00000002145;	intron_7:33816789-33818936,exon_5:33821051-33821221,intron_8:33819072-33820023,intron_9:33820117-33821051,intron_6:33816227-33816677,;	PG_A	3	321	DYNC1LI2
oar_circ_0001345	chr14	34157864	34158120	-	256	--	--	PG_A	2	0	--
oar_circ_0001346	chr14	34294728	34301935	+	7207	ENSOARG00000002953;	exon_3:34297907-34298100,intron_3:34298100-34298875,intron_2:34294856-34297907,intron_4:34298972-34301846,;	PG_A	8	81	LRRC36
oar_circ_0001347	chr14	34294728	34318196	+	23468	ENSOARG00000002953;	intron_4:34298972-34301846,intron_2:34294856-34297907,intron_5:34301935-34318068,intron_3:34298100-34298875,exon_3:34297907-34298100,;	PG_A	5	148	LRRC36
oar_circ_0001348	chr14	34434120	34434895	+	775	--	--	PG_A,PG_E	23,10	0,0	--
oar_circ_0001349	chr14	34573460	34573806	-	346	ENSOARG00000003135;	exon_1:34573460-34573806,;	PG_A,PG_E	9,4	76,57	GFOD2
oar_circ_0001350	chr14	34623172	34626700	-	3528	ENSOARG00000003145;	intron_11:34623340-34644544,exon_4:34623172-34623340,;	PG_E	6	26	RANBP10
oar_circ_0001351	chr14	34887369	34890433	+	3064	ENSOARG00000003342;	exon_2:34887369-34888504,exon_3:34890270-34890433,intron_2:34888504-34890270,;	PG_A,PG_E	25,6	358264	NFATC3
oar_circ_0001352	chr14	34887369	34907538	+	20169	ENSOARG00000003342;	exon_4:34907338-34907538,intron_3:34890433-34907338,exon_3:34890270-34890433,intron_2:34888504-34890270,exon_2:34887369-34888504,;	PG_A,PG_E	18,13	521466	NFATC3
oar_circ_0001353	chr14	35353262	35353903	+	641	ENSOARG00000003438;	intron_13:35353393-35353756,;	PG_A	2	2	CDH3
oar_circ_0001354	chr14	35444115	35453141	+	9026	ENSOARG00000003455;	exon_10:35448041-35448286,exon_7:35444115-35444291,intron_8:35444693-35446158,intron_10:35448286-35452995,intron_9:35446341-35448041,exon_9:35446158-35446341,intron_7:35444291-35444564,;	PG_E	3	26	CDH1
oar_circ_0001355	chr14	35476652	35486339	+	9687	ENSOARG00000003479;	intron_2:35477296-35479455,intron_4:35481857-35483695,intron_3:35479572-35481715,intron_5:35483832-35486176,exon_2:35476652-35477296,;	PG_A,PG_E	4,4	366311	TANGO6
oar_circ_0001356	chr14	35476652	35490177	+	13525	ENSOARG00000003479;	exon_6:35486176-35486339,intron_4:35481857-35483695,exon_2:35476652-35477296,intron_3:35479572-35481715,intron_6:35486339-35490094,intron_5:35483832-35486176,intron_2:35477296-35479455,;	PG_A	2	427	TANGO6
oar_circ_0001357	chr14	35481715	35483832	+	2117	ENSOARG00000003479;	intron_4:35481857-35483695,;	PG_A	4	16	TANGO6
oar_circ_0001358	chr14	35481715	35486339	+	4624	ENSOARG00000003479;	exon_6:35486176-35486339,intron_4:35481857-35483695,intron_5:35483832-35486176,;	PG_A	9	50	TANGO6
oar_circ_0001359	chr14	35481715	35490177	+	8462	ENSOARG00000003479;	intron_4:35481857-35483695,exon_6:35486176-35486339,intron_6:35486339-35490094,intron_5:35483832-35486176,;	PG_A	2	111	TANGO6
oar_circ_0001360	chr14	35490094	35517510	+	27416	ENSOARG00000003479;	intron_7:35490177-35502782,intron_11:35509561-35517375,exon_11:35509369-35509561,intron_8:35502895-35504561,intron_9:35504738-35507510,exon_9:35504561-35504738,intron_10:35507643-35509369,;	PG_A	11	485	TANGO6
oar_circ_0001361	chr14	35502782	35517510	+	14728	ENSOARG00000003479;	intron_10:35507643-35509369,exon_9:35504561-35504738,exon_11:35509369-35509561,intron_9:35504738-35507510,intron_11:35509561-35517375,intron_8:35502895-35504561,;	PG_A,PG_E	7,3	299267	TANGO6
oar_circ_0001362	chr14	35502782	35558563	+	55781	ENSOARG00000003479;	intron_8:35502895-35504561,intron_9:35504738-35507510,intron_13:35525420-35526155,exon_11:35509369-35509561,intron_12:35517510-35524943,exon_13:35524943-35525420,exon_9:35504561-35504738,intron_10:35507643-35509369,intron_11:35509561-35517375,intron_14:35526213-35558422,;	PG_A	6	730	TANGO6
oar_circ_0001363	chr14	35601263	35610399	+	9136	ENSOARG00000003479;	intron_16:35601415-35610285,exon_16:35601263-35601415,;	PG_A	4	53	TANGO6
oar_circ_0001364	chr14	35756639	35756853	+	214	ENSOARG00000003518;	exon_8:35756637-35756853,;	PG_A	3	16	SNTB2
oar_circ_0001365	chr14	35911718	35912491	+	773	--	--	PG_E	2	0	--
oar_circ_0001366	chr14	36219657	36244593	+	24936	ENSOARG00000003625;	intron_5:36221899-36244465,intron_4:36219795-36221802,;	PG_A	9	95	WWP2
oar_circ_0001367	chr14	3776786	3784465	-	7679	--	--	PG_A	4	0	--
oar_circ_0001368	chr14	38477856	38484778	-	6922	ENSOARG00000003803;	intron_7:38479708-38484690,intron_6:38479111-38479624,exon_6:38477856-38478057,intron_5:38478057-38479000,;	PG_A	2	279	IST1
oar_circ_0001369	chr14	38484690	38486759	-	2069	ENSOARG00000003803;	intron_8:38484778-38486069,exon_2:38486069-38486250,intron_9:38486250-38486656,;	PG_A,PG_E	4,5	120110	IST1
oar_circ_0001370	chr14	38665652	38665930	+	278	ENSOARG00000003862;	exon_1:38665652-38665930,;	PG_A	2	66	PHLPP2
oar_circ_0001371	chr14	38695187	38701921	+	6734	ENSOARG00000003862;	intron_8:38695390-38697184,intron_9:38697245-38701825,exon_8:38695178-38695390,;	PG_E	2	128	PHLPP2
oar_circ_0001372	chr14	39150781	39152081	+	1300	ENSOARG00000003997;	exon_1:39150781-39150939,intron_1:39150939-39151955,;	PG_A,PG_E	45,19	10,13	HYDIN
oar_circ_0001373	chr14	39150781	39160611	+	9830	ENSOARG00000003997;	intron_2:39152081-39157261,intron_3:39157381-39160476,intron_1:39150939-39151955,exon_1:39150781-39150939,;	PG_A,PG_E	14,5	26,69	HYDIN
oar_circ_0001374	chr14	39150781	39185217	+	34436	ENSOARG00000003997;	intron_4:39160611-39176687,exon_1:39150781-39150939,intron_3:39157381-39160476,intron_2:39152081-39157261,intron_1:39150939-39151955,exon_5:39176687-39176887,intron_5:39176887-39185092,;	PG_A	4	89	HYDIN
oar_circ_0001375	chr14	39201313	39208964	+	7651	ENSOARG00000003997;	exon_7:39201313-39201515,intron_7:39201515-39208780,exon_8:39208780-39208964,;	PG_A	4	34	HYDIN
oar_circ_0001376	chr14	39201313	39229623	+	28310	ENSOARG00000003997;	exon_8:39208780-39208964,intron_8:39208964-39229523,intron_7:39201515-39208780,exon_7:39201313-39201515,;	PG_A	4	90	HYDIN
oar_circ_0001377	chr14	3930728	3933473	-	2745	ENSOARG00000007475;	intron_6:3930855-3933331,;	PG_A	2	16	ADAMTS18
oar_circ_0001378	chr14	39308281	39310821	+	2540	ENSOARG00000003997;	intron_19:39308555-39310677,exon_19:39308281-39308555,;	PG_A,PG_E	2,2	35,24	HYDIN
oar_circ_0001379	chr14	39308281	39318455	+	10174	ENSOARG00000003997;	intron_20:39310821-39318311,exon_19:39308281-39308555,intron_19:39308555-39310677,;	PG_A	6	77	HYDIN
oar_circ_0001380	chr14	39354214	39360096	+	5882	ENSOARG00000003997;	intron_26:39357579-39359958,exon_26:39357369-39357579,intron_23:39354322-39355018,intron_24:39355100-39357003,;	PG_A	3	18	HYDIN
oar_circ_0001381	chr14	39354214	39365295	+	11081	ENSOARG00000003997;	intron_24:39355100-39357003,intron_23:39354322-39355018,intron_27:39360096-39363317,exon_26:39357369-39357579,intron_26:39357579-39359958,exon_28:39363317-39363495,intron_28:39363495-39365167,;	PG_A	2	37	HYDIN
oar_circ_0001382	chr14	39363317	39365295	+	1978	ENSOARG00000003997;	intron_28:39363495-39365167,exon_28:39363317-39363495,;	PG_A,PG_E	15,4	14,17	HYDIN
oar_circ_0001383	chr14	39504878	39510085	-	5207	ENSOARG00000026914;	exon_1:39508533-39509671,intron_1:39505048-39508533,;	PG_E	2	16	--
oar_circ_0001384	chr14	3952200	3959775	-	7575	ENSOARG00000007475;	intron_8:3952445-3954479,intron_10:3955555-3959602,exon_16:3952200-3952445,exon_13:3959602-3959775,intron_9:3954603-3955424,;	PG_A	2	20	ADAMTS18
oar_circ_0001385	chr14	39522401	39524131	+	1730	ENSOARG00000004041;	intron_2:39522454-39523904,exon_3:39523904-39524131,;	PG_A,PG_E	5,2	72,51	POP4
oar_circ_0001386	chr14	3967087	3980752	-	13665	ENSOARG00000007475;	intron_12:3967236-3970181,intron_13:3970277-3978308,;	PG_A	3	13	ADAMTS18
oar_circ_0001387	chr14	3978308	3980752	-	2444	--	--	PG_A	2	0	--
oar_circ_0001388	chr14	39844339	39867407	+	23068	ENSOARG00000004087;	intron_9:39866371-39867160,intron_6:39860485-39862200,intron_4:39846611-39860107,exon_9:39863881-39864057,intron_7:39862375-39863890,exon_8:39863890-39864224,intron_8:39864224-39866222,exon_10:39867160-39867407,intron_7:39862337-39862595,intron_2:39832278-39845353,exon_7:39862200-39862375,;	PG_A	7	525	URI1
oar_circ_0001389	chr14	39845353	39867407	+	22054	ENSOARG00000004087;	intron_8:39864224-39866222,exon_10:39867160-39867407,intron_9:39866371-39867160,intron_4:39846611-39860107,exon_7:39862200-39862375,intron_7:39862375-39863890,exon_9:39863881-39864057,intron_7:39862337-39862595,intron_3:39845432-39846475,exon_8:39863890-39864224,intron_6:39860485-39862200,;	PG_E	3	685	URI1
oar_circ_0001390	chr14	40087654	40097174	+	9520	--	--	PG_A,PG_E	9,5	0,0	--
oar_circ_0001391	chr14	40097104	40098808	+	1704	ENSOARG00000004111;	intron_1:40097174-40161545,;	PG_A	2	34	ZNF536
oar_circ_0001392	chr14	40242498	40244672	+	2174	ENSOARG00000004111;	exon_3:40242498-40244672,;	PG_A	2	389	ZNF536
oar_circ_0001393	chr14	40328336	40345709	+	17373	ENSOARG00000004111;	exon_5:40328336-40328489,exon_5:40344144-40345601,intron_5:40328489-40344144,;	PG_A	3	291	ZNF536
oar_circ_0001394	chr14	40335519	40345709	+	10190	ENSOARG00000004111;	exon_5:40344144-40345601,intron_5:40328489-40344144,;	PG_A	2	255	ZNF536
oar_circ_0001395	chr14	40344144	40345709	+	1565	ENSOARG00000004111;	exon_5:40344144-40345601,;	PG_E	3	178	ZNF536
oar_circ_0001396	chr14	42236765	42237612	+	847	ENSOARG00000004168;	intron_5:42236887-42237466,;	PG_A	3	3	DPY19L3
oar_circ_0001397	chr14	42240531	42241317	+	786	ENSOARG00000004168;	intron_7:42240655-42241182,;	PG_A	2	3	DPY19L3
oar_circ_0001398	chr14	42419351	42427164	-	7813	ENSOARG00000004199;	intron_18:42423993-42424644,intron_20:42425932-42426779,intron_17:42419444-42423863,intron_19:42424723-42425810,;	PG_A	2	80	ANKRD27
oar_circ_0001399	chr14	42498301	42509383	+	11082	ENSOARG00000004254;	intron_3:42500450-42502130,exon_7:42509193-42509383,intron_6:42505958-42509193,intron_5:42504475-42505872,intron_4:42502250-42504419,;	PG_E	2	33	TDRD12
oar_circ_0001400	chr14	42625757	42628097	-	2340	ENSOARG00000004306;	exon_16:42627929-42628097,intron_3:42625847-42627246,intron_4:42627388-42627929,;	PG_A,PG_E	4,4	11,28	CEP89
oar_circ_0001401	chr14	42640104	42641437	-	1333	ENSOARG00000004306;	exon_15:42640104-42640285,intron_6:42640285-42641321,;	PG_A	2	9	CEP89
oar_circ_0001402	chr14	42640104	42666214	-	26110	ENSOARG00000004306;	intron_12:42657403-42658712,intron_11:42645134-42657257,intron_8:42642573-42644830,intron_6:42640285-42641321,exon_15:42640104-42640285,intron_15:42663300-42666111,exon_8:42658712-42658931,intron_7:42641437-42642469,intron_13:42658931-42661469,intron_14:42661512-42663271,;	PG_E	5	603	CEP89
oar_circ_0001403	chr14	42657257	42681790	-	24533	ENSOARG00000004306;	intron_15:42663300-42666111,exon_8:42658712-42658931,intron_13:42658931-42661469,intron_14:42661512-42663271,intron_12:42657403-42658712,intron_17:42677656-42681631,intron_16:42666214-42677472,exon_4:42677472-42677656,;	PG_E	3	446	CEP89
oar_circ_0001404	chr14	42677472	42681790	-	4318	ENSOARG00000004306;	exon_4:42677472-42677656,intron_17:42677656-42681631,;	PG_A,PG_E	2,3	24,28	CEP89
oar_circ_0001405	chr14	43387192	43402689	+	15497	--	--	PG_A	3	0	--
oar_circ_0001406	chr14	43402474	43402689	+	215	--	--	PG_A	2	0	--
oar_circ_0001407	chr14	43586456	43587655	-	1199	--	--	PG_A	4	0	--
oar_circ_0001408	chr14	43925394	43927920	+	2526	ENSOARG00000004475;	exon_2:43925394-43925558,intron_2:43925558-43927790,;	PG_A	4	80	LSM14A
oar_circ_0001409	chr14	43925394	43946939	+	21545	ENSOARG00000004475;	intron_4:43936588-43940939,exon_8:43945427-43945599,intron_3:43927920-43936465,intron_8:43945599-43946707,exon_5:43940939-43941116,intron_2:43925558-43927790,exon_9:43946707-43946939,exon_2:43925394-43925558,intron_5:43941116-43941400,intron_6:43941466-43945132,exon_7:43945132-43945315,;	PG_A	4	860	LSM14A
oar_circ_0001410	chr14	43945132	43946939	+	1807	ENSOARG00000004475;	exon_8:43945427-43945599,exon_9:43946707-43946939,intron_8:43945599-43946707,exon_7:43945132-43945315,;	PG_A,PG_E	24,4	163131	LSM14A
oar_circ_0001411	chr14	44053582	44055868	+	2286	ENSOARG00000004488;	exon_9:44054834-44055868,intron_8:44053708-44054834,;	PG_A	4	306	KIAA0355
oar_circ_0001412	chr14	4435045	4439632	+	4587	ENSOARG00000007791;	exon_3:4439416-4439632,intron_2:4435175-4439416,;	PG_A,PG_E	4,7	8,38	VAT1L
oar_circ_0001413	chr14	44643189	44644777	-	1588	ENSOARG00000004631;	exon_4:44643251-44644777,;	PG_A,PG_E	14,3	190154	ZNF599
oar_circ_0001414	chr14	45143571	45144245	+	674	ENSOARG00000004796;	exon_6:45143981-45144245,;	PG_A	2	6	CD22
oar_circ_0001415	chr14	45951264	45951840	-	576	ENSOARG00000005296;	exon_4:45950587-45951840,;	PG_E	4	101	ZNF565
oar_circ_0001416	chr14	45959055	45968301	-	9246	ENSOARG00000005296;	intron_3:45959182-45963778,;	PG_A	4	28	ZNF565
oar_circ_0001417	chr14	45997591	45997747	-	156	--	--	PG_E	5	0	--
oar_circ_0001418	chr14	46051698	46056300	+	4602	ENSOARG00000005312;	intron_2:46055418-46056204,intron_1:46051793-46055291,;	PG_A,PG_E	3,2	74,86	--
oar_circ_0001419	chr14	46079291	46080020	-	729	ENSOARG00000005318;	exon_4:46078596-46080020,;	PG_E	5	67	ZNF382
oar_circ_0001420	chr14	46277941	46279276	-	1335	--	--	PG_A	7	0	--
oar_circ_0001421	chr14	46326190	46339325	-	13135	ENSOARG00000005350;	intron_2:46326286-46326549,intron_3:46326676-46336660,intron_4:46336719-46339052,exon_1:46339052-46339325,;	PG_A	3	185	ZNF546
oar_circ_0001422	chr14	46326190	46342688	-	16498	ENSOARG00000005350;	intron_3:46326676-46336660,exon_1:46339052-46339325,intron_4:46336719-46339052,;	PG_A,PG_E	9,4	185238	ZNF546
oar_circ_0001423	chr14	46483855	46484144	+	289	--	--	PG_A	2	0	--
oar_circ_0001424	chr14	4653277	4657452	+	4175	ENSOARG00000007916;	intron_2:4653342-4654758,intron_3:4654816-4657273,exon_4:4657273-4657452,;	PG_A,PG_E	21,9	30,34	WWOX
oar_circ_0001425	chr14	4653277	4697497	+	44220	ENSOARG00000007916;	intron_2:4653342-4654758,intron_3:4654816-4657273,exon_4:4657273-4657452,intron_4:4657452-4697390,;	PG_E	10	220	WWOX
oar_circ_0001426	chr14	46573251	46573781	-	530	ENSOARG00000005402;	intron_2:46573347-46573654,;	PG_A	2	1	ZNF268
oar_circ_0001427	chr14	46585651	46588938	-	3287	--	--	PG_A,PG_E	6,3	0,0	--
oar_circ_0001428	chr14	46775964	46779862	-	3898	ENSOARG00000005441;	intron_2:46776063-46777818,intron_3:46777945-46779770,;	PG_A	3	17	-
oar_circ_0001429	chr14	46775964	46781418	-	5454	ENSOARG00000005441;	intron_3:46777945-46779770,intron_2:46776063-46777818,;	PG_A	2	17	-
oar_circ_0001430	chr14	47339306	47341331	+	2025	ENSOARG00000005588;	intron_5:47340184-47341175,intron_3:47339466-47339802,;	PG_E	6	7	CATSPERG
oar_circ_0001431	chr14	47734680	47735098	-	418	ENSOARG00000005848;	exon_2:47734896-47735098,;	PG_A,PG_E	3,4	28,23	ECH1
oar_circ_0001432	chr14	47781532	47787566	-	6034	ENSOARG00000005883;	intron_9:47781662-47787497,;	PG_A	2	21	SIRT2
oar_circ_0001433	chr14	48273870	48276858	+	2988	ENSOARG00000006086;	intron_3:48275215-48276234,intron_1:48273994-48274767,exon_2:48274767-48275036,;	PG_E	2	38	PLEKHG2
oar_circ_0001434	chr14	48329883	48332095	+	2212	ENSOARG00000006227;	intron_7:48330142-48330519,intron_10:48331642-48331988,exon_10:48331485-48331642,intron_9:48330830-48331485,;	PG_E	2	25	TIMM50
oar_circ_0001435	chr14	48655693	48659035	-	3342	ENSOARG00000026926;	exon_4:48658662-48659035,;	PG_A,PG_E	2,3	21,20	--
oar_circ_0001436	chr14	48655737	48658689	+	2952	--	--	PG_A	2	0	--
oar_circ_0001437	chr14	48655740	48658689	+	2949	--	--	PG_E	2	0	--
oar_circ_0001438	chr14	49061581	49061918	+	337	--	--	PG_E	5	0	--
oar_circ_0001439	chr14	4909676	4915736	+	6060	ENSOARG00000007916;	intron_7:4909862-4915471,exon_8:4915471-4915841,exon_7:4909676-4909862,;	PG_A	4	31	WWOX
oar_circ_0001440	chr14	49109486	49110576	-	1090	--	--	PG_A,PG_E	5,7	1,0	--
oar_circ_0001441	chr14	49134101	49134334	-	233	ENSOARG00000006934;	intron_13:49131306-49134261,;	PG_A	2	2	ADCK4
oar_circ_0001442	chr14	49146028	49148874	+	2846	ENSOARG00000006947;	intron_2:49146128-49148660,exon_3:49148660-49148874,;	PG_A,PG_E	28,8	37,19	ITPKC
oar_circ_0001443	chr14	49150303	49153516	+	3213	ENSOARG00000006947;	intron_4:49150508-49152725,exon_4:49150303-49150508,intron_5:49152827-49153444,;	PG_A	3	24	ITPKC
oar_circ_0001444	chr14	49705068	49720730	-	15662	--	--	PG_A	2	0	--
oar_circ_0001445	chr14	49974399	49975573	-	1174	ENSOARG00000007781;	intron_3:49974532-49975194,exon_44:49975402-49975573,;	PG_A,PG_E	10,13	7,10	MEGF8
oar_circ_0001446	chr14	5010133	5012326	+	2193	--	--	PG_A	2	0	--
oar_circ_0001447	chr14	50380158	50380887	-	729	--	--	PG_A,PG_E	6,9	0,0	--
oar_circ_0001448	chr14	51115839	51118070	+	2231	ENSOARG00000008978;	intron_1:51115927-51117943,;	PG_A	5	30	ZNF283
oar_circ_0001449	chr14	51169154	51170941	+	1787	--	--	PG_E	2	0	--
oar_circ_0001450	chr14	51189746	51190056	+	310	--	--	PG_A	5	0	--
oar_circ_0001451	chr14	51211508	51224148	+	12640	ENSOARG00000009036;	intron_4:51222585-51224021,intron_2:51207467-51220633,intron_3:51220803-51222523,exon_3:51220633-51220803,;	PG_A,PG_E	5,4	1231981	ZNF112
oar_circ_0001452	chr14	51220633	51224148	+	3515	ENSOARG00000009036;	intron_4:51222585-51224021,intron_3:51220803-51222523,exon_3:51220633-51220803,;	PG_A,PG_E	8,2	202,92	ZNF112
oar_circ_0001453	chr14	51549527	51549854	+	327	ENSOARG00000009233;	exon_5:51549527-51549854,;	PG_A	2	5	CEACAM16
oar_circ_0001454	chr14	51867079	51868448	+	1369	ENSOARG00000009634;	intron_3:51867125-51867404,exon_7:51868211-51868448,;	PG_E	3	6	PPP1R37
oar_circ_0001455	chr14	52654814	52656213	+	1399	ENSOARG00000010539;	intron_9:52654933-52655938,;	PG_A	2	9	HIF3A
oar_circ_0001456	chr14	53056022	53059899	+	3877	ENSOARG00000010829;	exon_1:53056022-53059899,;	PG_A,PG_E	2,2	15481854	ARHGAP35
oar_circ_0001457	chr14	53056022	53072944	+	16922	ENSOARG00000010829;	exon_1:53056022-53059899,intron_1:53059899-53072799,;	PG_E	8	2121	ARHGAP35
oar_circ_0001458	chr14	53193364	53198912	-	5548	ENSOARG00000010932;	intron_7:53193474-53194295,intron_11:53196923-53197563,intron_9:53196092-53196572,intron_12:53197734-53198407,intron_8:53194407-53195984,intron_13:53198507-53198805,;	PG_A	2	43	ZC3H4
oar_circ_0001459	chr14	53246130	53254427	+	8297	ENSOARG00000010941;	intron_3:53250332-53252571,intron_2:53246242-53250158,intron_4:53252714-53254327,exon_3:53250158-53250332,;	PG_A,PG_E	13,16	67111	SAE1
oar_circ_0001460	chr14	53250158	53254427	+	4269	ENSOARG00000010941;	exon_3:53250158-53250332,intron_4:53252714-53254327,intron_3:53250332-53252571,;	PG_A	4	43	SAE1
oar_circ_0001461	chr14	53336447	53337106	+	659	ENSOARG00000010972;	exon_12:53336447-53336752,;	PG_A,PG_E	2,6	32,32	CCDC9
oar_circ_0001462	chr14	53478086	53480312	-	2226	ENSOARG00000011168;	intron_4:53478616-53480044,;	PG_A	8	1	SLC8A2
oar_circ_0001463	chr14	53478096	53480312	-	2216	ENSOARG00000011168;	intron_4:53478616-53480044,;	PG_A	2	1	SLC8A2
oar_circ_0001464	chr14	54102536	54105599	-	3063	ENSOARG00000011698;	intron_4:54102816-54103755,intron_5:54103883-54105404,exon_4:54105404-54105599,exon_6:54102536-54102816,;	PG_E	3	31	TMEM143
oar_circ_0001465	chr14	54127833	54128847	-	1014	--	--	PG_A	2	0	--
oar_circ_0001466	chr14	54531500	54532042	+	542	ENSOARG00000012427;	exon_7:54531500-54531686,;	PG_A,PG_E	27,17	35,38	NUCB1
oar_circ_0001467	chr14	54589698	54590252	-	554	--	--	PG_A,PG_E	7,5	1,0	--
oar_circ_0001468	chr14	54982400	54983799	+	1399	ENSOARG00000013191;	intron_3:54982746-54983078,intron_4:54983208-54983639,intron_2:54982487-54982670,;	PG_E	3	24	RPS11
oar_circ_0001469	chr14	55220850	55238321	+	17471	ENSOARG00000013644;ENSOARG00000013588;	intron_3:55234949-55236336,intron_2:55234399-55234935,intron_7:55237000-55238132,;intron_19:55221735-55222180,;	PG_A,PG_E	7,10	1068858	PTOV1;MED25
oar_circ_0001470	chr14	55222738	55222916	+	178	--	--	PG_E	2	0	--
oar_circ_0001471	chr14	56370505	56373586	-	3081	ENSOARG00000014733;	intron_6:56373265-56373427,exon_5:56370505-56370664,exon_2:56373427-56373586,exon_3:56373106-56373265,intron_4:56370664-56372304,intron_5:56372367-56373106,;	PG_A,PG_E	49,14	122126	-
oar_circ_0001472	chr14	56501952	56503625	-	1673	--	--	PG_A	2	0	--
oar_circ_0001473	chr14	56639938	56652061	-	12123	ENSOARG00000014940;	intron_2:56648722-56649467,intron_3:56649594-56656530,intron_1:56647047-56648626,exon_5:56646817-56647047,;	PG_A,PG_E	4,4	145132	-
oar_circ_0001474	chr14	56648626	56652061	-	3435	ENSOARG00000014940;	intron_2:56648722-56649467,intron_3:56649594-56656530,;	PG_A,PG_E	81,19	109,76	-
oar_circ_0001475	chr14	56651870	56654692	-	2822	ENSOARG00000014940;	intron_3:56649594-56656530,;	PG_A,PG_E	3,4	153105	-
oar_circ_0001476	chr14	56654572	56656590	-	2018	ENSOARG00000014940;	intron_3:56649594-56656530,;	PG_A	2	39	-
oar_circ_0001477	chr14	56774901	56775069	-	168	ENSOARG00000014940;	intron_4:56656590-56816606,;	PG_A	2	2	-
oar_circ_0001478	chr14	57477085	57477253	-	168	--	--	PG_A	2	0	--
oar_circ_0001479	chr14	57673222	57691805	+	18583	ENSOARG00000000192;ENSOARG00000000154;	intron_2:57686062-57691678,;intron_6:57673710-57676283,intron_4:57671947-57673383,exon_6:57673477-57673710,;	PG_A,PG_E	7,2	467539	ZNF836;-
oar_circ_0001480	chr14	57674626	57699420	-	24794	--	--	PG_E	6	0	--
oar_circ_0001481	chr14	57676386	57701048	+	24662	ENSOARG00000000192;	intron_2:57686062-57691678,intron_3:57691805-57697833,exon_4:57697833-57703801,;	PG_A	3	526	ZNF836
oar_circ_0001482	chr14	58033630	58062642	+	29012	--	--	PG_A,PG_E	6,4	0,0	--
oar_circ_0001483	chr14	58034575	58063322	-	28747	ENSOARG00000000299;	intron_3:58040231-58119532,intron_1:57943078-58039531,intron_2:58039624-58040104,;	PG_E	3	479	-
oar_circ_0001484	chr14	58052209	58070199	-	17990	ENSOARG00000000299;	intron_3:58040231-58119532,;	PG_A,PG_E	4,2	124182	-
oar_circ_0001485	chr14	58062390	58118246	+	55856	--	--	PG_E	9	0	--
oar_circ_0001486	chr14	58119532	58125855	-	6323	ENSOARG00000000299;	exon_4:58119532-58119799,intron_4:58119799-58125144,intron_5:58125237-58125728,;	PG_A	2	29	-
oar_circ_0001487	chr14	58177462	58178399	+	937	--	--	PG_A	2	0	--
oar_circ_0001488	chr14	60308908	60309107	-	199	ENSOARG00000002981;	exon_14:60308623-60309107,;	PG_E	3	5	CNOT3
oar_circ_0001489	chr14	60629166	60632643	+	3477	ENSOARG00000003308;	intron_2:60629257-60630747,intron_3:60630874-60632550,;	PG_A	3	48	ZNF667
oar_circ_0001490	chr14	60658580	60659008	-	428	--	--	PG_A,PG_E	2,5	4,0	--
oar_circ_0001491	chr14	60802601	60832726	-	30125	ENSOARG00000003373;	intron_5:60788214-60838713,;	PG_E	7	1660	-
oar_circ_0001492	chr14	60832330	60832726	-	396	ENSOARG00000003373;	intron_5:60788214-60838713,;	PG_E	2	683	-
oar_circ_0001493	chr14	60832593	60834340	-	1747	ENSOARG00000003373;	intron_5:60788214-60838713,;	PG_E	2	2730	-
oar_circ_0001494	chr14	60832839	60833037	-	198	ENSOARG00000003373;	intron_5:60788214-60838713,;	PG_A,PG_E	4,2	36112	-
oar_circ_0001495	chr14	60832971	60833169	-	198	ENSOARG00000003373;	intron_5:60788214-60838713,;	PG_A	3	39	-
oar_circ_0001496	chr14	60838713	60840094	-	1381	ENSOARG00000003373;	intron_6:60838809-60839140,intron_7:60839252-60839942,;	PG_E	3	33	-
oar_circ_0001497	chr14	60838713	60841946	-	3233	ENSOARG00000003373;	intron_6:60838809-60839140,intron_8:60840094-60841721,intron_7:60839252-60839942,;	PG_A,PG_E	18,3	46,67	-
oar_circ_0001498	chr14	60980344	61000412	-	20068	ENSOARG00000003399;ENSOARG00000003405;	intron_5:60980439-60981018,;intron_3:60998035-61000306,intron_2:60995848-60997945,intron_1:60993552-60995756,exon_6:60993369-60993552,;	PG_A,PG_E	36,40	415351	-;-
oar_circ_0001499	chr14	60982584	60999542	-	16958	ENSOARG00000003405;	exon_6:60993369-60993552,intron_1:60993552-60995756,intron_2:60995848-60997945,intron_3:60998035-61000306,;	PG_E	3	309	-
oar_circ_0001500	chr14	60987694	60998035	-	10341	ENSOARG00000003405;	exon_6:60993369-60993552,intron_1:60993552-60995756,intron_2:60995848-60997945,;	PG_A,PG_E	32,34	266220	-
oar_circ_0001501	chr14	60987694	61003240	-	15546	ENSOARG00000003405;	intron_5:61002430-61003150,intron_4:61000412-61002338,intron_2:60995848-60997945,intron_3:60998035-61000306,exon_6:60993369-60993552,intron_1:60993552-60995756,;	PG_A,PG_E	34,41	483406	-
oar_circ_0001502	chr14	60987694	61035267	-	47573	ENSOARG00000003412;ENSOARG00000003405;	intron_1:61010993-61014391,exon_3:61009397-61010993,;intron_1:60993552-60995756,exon_6:60993369-60993552,intron_3:60998035-61000306,intron_2:60995848-60997945,intron_4:61000412-61002338,intron_5:61002430-61003150,;	PG_A,PG_E	24,35	498426	-;-
oar_circ_0001503	chr14	61000306	61003240	-	2934	ENSOARG00000003405;	intron_5:61002430-61003150,intron_4:61000412-61002338,;	PG_E	5	58	-
oar_circ_0001504	chr14	61385099	61429401	+	44302	ENSOARG00000003593;ENSOARG00000003454;	exon_1:61422254-61422500,intron_1:61422500-61425250,intron_2:61425377-61429305,;intron_3:61417200-61417581,intron_5:61418469-61419544,;	PG_A,PG_E	8,11	150145	ZNF264;-
oar_circ_0001505	chr14	61543680	61558470	-	14790	ENSOARG00000003623;ENSOARG00000003618;	exon_3:61557298-61558470,;intron_2:61543807-61545523,;	PG_A,PG_E	13,19	340320	-;-
oar_circ_0001506	chr14	61547627	61558470	-	10843	ENSOARG00000003623;	exon_3:61557298-61558470,;	PG_A	3	221	-
oar_circ_0001507	chr14	62169830	62169998	+	168	--	--	PG_E	2	0	--
oar_circ_0001508	chr14	7132566	7132761	+	195	--	--	PG_A	2	0	--
oar_circ_0001509	chr14	7797051	7800013	+	2962	ENSOARG00000008988;	intron_2:7797195-7799071,;	PG_A	2	1	PLCG2
oar_circ_0001510	chr14	9631929	9632263	-	334	--	--	PG_E	2	0	--
oar_circ_0001511	chr14	9865244	9879317	-	14073	ENSOARG00000010156;	intron_6:9868053-9868741,intron_12:9874910-9886577,intron_10:9871194-9871407,exon_15:9869558-9869715,intron_9:9870401-9871021,exon_12:9871407-9871596,intron_5:9865385-9867975,exon_13:9871021-9871194,intron_11:9871596-9874765,intron_7:9868866-9869558,intron_8:9869715-9870285,;	PG_A,PG_E	42,40	259281	MBTPS1
oar_circ_0001512	chr14	988387	999773	-	11386	ENSOARG00000004816;	intron_17:990837-991346,exon_3:999600-999773,intron_22:999023-999600,intron_21:996821-998881,intron_18:991512-994234,exon_8:991346-991512,intron_19:994338-995127,intron_20:995265-996708,intron_16:988460-990741,;	PG_A	3	379	SF3B3
oar_circ_0001513	chr15	1014955	1026449	-	11494	ENSOARG00000002115;	intron_9:1016586-1019492,exon_8:1026277-1026449,intron_11:1023647-1026277,exon_12:1014955-1015129,intron_8:1015129-1016485,intron_10:1019619-1023566,;	PG_E	2	75	MRE11A
oar_circ_0001514	chr15	1019492	1026449	-	6957	ENSOARG00000002115;	intron_10:1019619-1023566,exon_8:1026277-1026449,intron_11:1023647-1026277,;	PG_A,PG_E	4,2	27,43	MRE11A
oar_circ_0001515	chr15	1045821	1054482	-	8661	ENSOARG00000002115;	exon_3:1045821-1045982,intron_17:1045982-1052611,intron_18:1052744-1054364,;	PG_A	3	57	MRE11A
oar_circ_0001516	chr15	1052611	1054482	-	1871	ENSOARG00000002115;	intron_18:1052744-1054364,;	PG_A	3	16	MRE11A
oar_circ_0001517	chr15	1121494	1122459	-	965	ENSOARG00000002602;	exon_4:1121494-1121656,intron_3:1121656-1122337,;	PG_A,PG_E	2,3	10,38	AASDHPPT
oar_circ_0001518	chr15	1121494	1123818	-	2324	ENSOARG00000002602;	intron_4:1122459-1135898,intron_3:1121656-1122337,exon_4:1121494-1121656,;	PG_E	4	87	AASDHPPT
oar_circ_0001519	chr15	13338596	13355068	+	16472	ENSOARG00000008409;	intron_4:13352013-13354897,exon_5:13354897-13355068,intron_2:13340005-13350210,intron_1:13339312-13339791,intron_3:13350303-13351888,exon_1:13337866-13339312,exon_2:13339791-13340005,;	PG_A,PG_E	5,3	561511	CCDC82
oar_circ_0001520	chr15	13338596	13361164	+	22568	ENSOARG00000008409;	exon_5:13354897-13355068,intron_3:13350303-13351888,intron_2:13340005-13350210,intron_5:13355068-13360978,exon_1:13337866-13339312,intron_1:13339312-13339791,intron_4:13352013-13354897,exon_6:13360978-13361164,exon_2:13339791-13340005,;	PG_A	3	650	CCDC82
oar_circ_0001521	chr15	13639617	13641140	+	1523	--	--	PG_A	2	0	--
oar_circ_0001522	chr15	13755424	13763631	+	8207	ENSOARG00000008542;	intron_1:13755628-13763519,;	PG_A	2	18	MAML2
oar_circ_0001523	chr15	13890793	13907031	+	16238	ENSOARG00000008648;	exon_9:13906842-13907031,intron_8:13906101-13906842,intron_6:13895178-13896247,intron_5:13891175-13895076,intron_7:13896331-13905951,;	PG_A,PG_E	19,14	98147	MTMR2
oar_circ_0001524	chr15	13895076	13907031	+	11955	ENSOARG00000008648;	exon_9:13906842-13907031,intron_8:13906101-13906842,intron_6:13895178-13896247,intron_7:13896331-13905951,exon_8:13905951-13906101,;	PG_A	2	75	MTMR2
oar_circ_0001525	chr15	13905951	13907031	+	1080	ENSOARG00000008648;	exon_9:13906842-13907031,intron_8:13906101-13906842,;	PG_A,PG_E	8,4	13,21	MTMR2
oar_circ_0001526	chr15	13945351	13960820	-	15469	ENSOARG00000008840;	intron_7:13948137-13950111,intron_6:13947430-13948020,exon_3:13950591-13950771,intron_9:13950771-13960663,intron_8:13950233-13950591,intron_5:13946088-13947352,intron_4:13945429-13945980,;	PG_A	4	176	CEP57
oar_circ_0001527	chr15	14737901	14738909	+	1008	ENSOARG00000009085;	exon_5:14738734-14738909,exon_4:14737901-14738138,intron_4:14738138-14738734,;	PG_A,PG_E	30,17	201292	SESN3
oar_circ_0001528	chr15	15570278	15580324	+	10046	ENSOARG00000010043;	intron_4:15570389-15571137,intron_5:15571257-15580230,;	PG_E	2	46	CWF19L2
oar_circ_0001529	chr15	15602255	15626999	+	24744	ENSOARG00000010043;	intron_7:15602362-15614221,intron_9:15625114-15626906,exon_8:15614221-15614877,intron_8:15614877-15625017,;	PG_A	3	468	CWF19L2
oar_circ_0001530	chr15	15614221	15626999	+	12778	ENSOARG00000010043;	exon_8:15614221-15614877,intron_8:15614877-15625017,intron_9:15625114-15626906,;	PG_A	7	382	CWF19L2
oar_circ_0001531	chr15	15656576	15674896	+	18320	ENSOARG00000010043;	exon_13:15656576-15656789,exon_15:15670066-15670222,intron_15:15670222-15674815,intron_14:15663022-15670066,intron_13:15656789-15662905,;	PG_A,PG_E	7,3	182138	CWF19L2
oar_circ_0001532	chr15	15974904	15975620	+	716	ENSOARG00000010375;	exon_3:15974904-15975620,;	PG_E	2	54	GUCY1A2
oar_circ_0001533	chr15	16074130	16074616	+	486	ENSOARG00000010375;	exon_4:16074130-16074616,;	PG_A	2	7	GUCY1A2
oar_circ_0001534	chr15	16569356	16593787	+	24431	ENSOARG00000010653;	intron_5:16589289-16593657,intron_4:16588244-16589191,intron_2:16569458-16587932,;	PG_A,PG_E	5,8	76180	ELMOD1
oar_circ_0001535	chr15	16587894	16593787	+	5893	ENSOARG00000010653;	intron_5:16589289-16593657,intron_4:16588244-16589191,;	PG_A,PG_E	5,4	27,73	ELMOD1
oar_circ_0001536	chr15	17153406	17156819	+	3413	ENSOARG00000010875;	exon_4:17153406-17153583,intron_5:17154983-17156510,intron_4:17153583-17154841,;	PG_A,PG_E	3,2	42,55	CUL5
oar_circ_0001537	chr15	17249707	17256362	+	6655	ENSOARG00000011112;	intron_9:17253615-17254377,intron_10:17254448-17256204,exon_11:17256204-17256362,intron_8:17251492-17253501,intron_7:17250439-17251396,intron_6:17249851-17250288,;	PG_A	4	190	ACAT1
oar_circ_0001538	chr15	17303335	17307367	-	4032	ENSOARG00000011428;	exon_6:17303335-17303554,intron_15:17305712-17307306,intron_14:17304099-17305639,intron_13:17303554-17304058,;	PG_A,PG_E	31,16	107148	NPAT
oar_circ_0001539	chr15	17343377	17360065	+	16688	ENSOARG00000011894;	intron_4:17346281-17350098,intron_6:17357374-17358026,intron_7:17358265-17359901,intron_5:17350263-17357208,exon_5:17350098-17350263,exon_8:17359901-17360065,intron_3:17343668-17346135,exon_6:17357208-17357374,exon_7:17358026-17358265,;	PG_A,PG_E	2,2	289380	ATM
oar_circ_0001540	chr15	17371501	17380186	+	8685	ENSOARG00000011894;	intron_11:17371693-17372433,intron_15:17379228-17380096,exon_11:17371501-17371693,exon_13:17373631-17373857,intron_12:17372529-17373631,intron_14:17378548-17379102,intron_13:17373857-17378422,;	PG_A	3	152	ATM
oar_circ_0001541	chr15	17390781	17393742	+	2961	ENSOARG00000011894;	intron_23:17390896-17392542,intron_24:17392716-17393572,exon_24:17392542-17392716,exon_25:17393572-17393742,;	PG_A	4	54	ATM
oar_circ_0001542	chr15	17390781	17406704	+	15923	ENSOARG00000011894;	intron_30:17405992-17406539,exon_24:17392542-17392716,intron_27:17398661-17399728,intron_26:17395402-17398545,intron_23:17390896-17392542,intron_24:17392716-17393572,exon_25:17393572-17393742,exon_26:17395155-17395402,intron_25:17393742-17395155,exon_30:17405817-17405992,intron_28:17399855-17400407,exon_29:17400407-17400607,intron_29:17400607-17405817,exon_31:17406539-17406704,;	PG_E	3	437	ATM
oar_circ_0001543	chr15	17395155	17415249	+	20094	ENSOARG00000011894;	exon_26:17395155-17395402,exon_30:17405817-17405992,exon_29:17400407-17400607,exon_34:17415077-17415249,intron_32:17410350-17411723,intron_28:17399855-17400407,exon_31:17406539-17406704,intron_29:17400607-17405817,intron_31:17406704-17410217,intron_30:17405992-17406539,intron_27:17398661-17399728,intron_33:17411819-17415077,intron_26:17395402-17398545,;	PG_E	3	342	ATM
oar_circ_0001544	chr15	17398545	17400607	+	2062	ENSOARG00000011894;	intron_28:17399855-17400407,exon_29:17400407-17400607,intron_27:17398661-17399728,;	PG_E	2	63	ATM
oar_circ_0001545	chr15	17647557	17658079	-	10522	ENSOARG00000012383;	intron_1:17647839-17649152,intron_3:17651335-17652632,exon_2:17657910-17658197,exon_3:17654485-17654702,exon_4:17652632-17652844,intron_4:17652844-17654485,exon_5:17651140-17651335,intron_5:17654702-17657910,intron_2:17649257-17651140,;	PG_A	2	164	KDELC2
oar_circ_0001546	chr15	17647557	17662798	-	15241	ENSOARG00000012383;	exon_2:17657910-17658197,intron_3:17651335-17652632,intron_6:17658197-17662600,exon_5:17651140-17651335,exon_3:17654485-17654702,exon_1:17662600-17662802,intron_2:17649257-17651140,intron_1:17647839-17649152,exon_4:17652632-17652844,intron_4:17652844-17654485,intron_5:17654702-17657910,;	PG_A,PG_E	5,2	233250	KDELC2
oar_circ_0001547	chr15	17874227	17913843	+	39616	ENSOARG00000012714;	intron_7:17874354-17877540,intron_11:17907790-17910710,intron_10:17905983-17907693,exon_8:17877540-17877703,exon_13:17913362-17913843,intron_8:17877703-17883889,intron_12:17910799-17913362,intron_9:17883974-17905881,;	PG_A	5	322	DDX10
oar_circ_0001548	chr15	17877540	17913843	+	36303	ENSOARG00000012714;	intron_10:17905983-17907693,intron_12:17910799-17913362,intron_11:17907790-17910710,intron_9:17883974-17905881,intron_8:17877703-17883889,exon_8:17877540-17877703,exon_13:17913362-17913843,;	PG_A	17	286	DDX10
oar_circ_0001549	chr15	17905881	17913843	+	7962	ENSOARG00000012714;	intron_12:17910799-17913362,intron_11:17907790-17910710,exon_13:17913362-17913843,intron_10:17905983-17907693,;	PG_A,PG_E	17,4	200149	DDX10
oar_circ_0001550	chr15	17907702	17913843	+	6141	ENSOARG00000012714;	exon_13:17913362-17913843,intron_12:17910799-17913362,intron_11:17907790-17910710,;	PG_A	2	192	DDX10
oar_circ_0001551	chr15	19668135	19693361	+	25226	ENSOARG00000012999;	exon_2:19692612-19693361,intron_1:19647875-19692612,;	PG_A	5	797	ZC3H12C
oar_circ_0001552	chr15	19682862	19693361	+	10499	ENSOARG00000012999;	exon_2:19692612-19693361,intron_1:19647875-19692612,;	PG_A,PG_E	3,2	618702	ZC3H12C
oar_circ_0001553	chr15	21463372	21467507	+	4135	ENSOARG00000014448;	intron_3:21463497-21463919,exon_6:21467354-21467507,intron_4:21464043-21465380,intron_5:21465601-21467354,exon_5:21465380-21465601,;	PG_A	2	110	SIK2
oar_circ_0001554	chr15	21604437	21640275	-	35838	ENSOARG00000014873;	intron_7:21609027-21611605,intron_8:21611728-21625446,intron_12:21634882-21640204,intron_4:21604567-21605699,intron_9:21625552-21625733,intron_11:21631783-21634793,intron_5:21605847-21606453,intron_10:21625821-21631647,intron_6:21606583-21608872,;	PG_A	6	131	-
oar_circ_0001555	chr15	21982996	21992408	+	9412	ENSOARG00000016370;	exon_7:21992247-21992408,exon_3:21982996-21983208,intron_5:21984439-21990186,;	PG_A,PG_E	2,2	8,15	BCO2
oar_circ_0001556	chr15	23197193	23214704	+	17511	ENSOARG00000016809;	intron_7:23203657-23214561,intron_3:23199159-23201190,exon_7:23203490-23203657,intron_2:23197268-23198940,exon_3:23198940-23199159,;	PG_A	2	72	NCAM1
oar_circ_0001557	chr15	23327587	23330167	+	2580	ENSOARG00000017307;	exon_2:23327587-23327751,intron_2:23327751-23328287,intron_4:23329013-23330045,intron_3:23328309-23328935,;	PG_A	2	21	TTC12
oar_circ_0001558	chr15	23327587	23334760	+	7173	ENSOARG00000017307;	exon_2:23327587-23327751,intron_5:23330167-23334700,intron_2:23327751-23328287,intron_4:23329013-23330045,intron_3:23328309-23328935,;	PG_A	3	42	TTC12
oar_circ_0001559	chr15	23327587	23339744	+	12157	ENSOARG00000017307;	intron_3:23328309-23328935,intron_4:23329013-23330045,intron_2:23327751-23328287,intron_5:23330167-23334700,intron_6:23334760-23339672,exon_2:23327587-23327751,;	PG_A	3	61	TTC12
oar_circ_0001560	chr15	23753188	23756175	-	2987	ENSOARG00000018272;	exon_10:23755936-23756175,intron_6:23753260-23755936,;	PG_A,PG_E	3,2	73,75	ZW10
oar_circ_0001561	chr15	25250996	25253742	-	2746	ENSOARG00000001539;	intron_8:25251155-25253604,exon_5:25250996-25251155,;	PG_A	2	28	CADM1
oar_circ_0001562	chr15	25250996	25262590	-	11594	ENSOARG00000001539;	exon_5:25250996-25251155,intron_9:25253742-25260707,exon_3:25260707-25260860,intron_10:25260860-25262443,intron_8:25251155-25253604,;	PG_A,PG_E	5,2	128219	CADM1
oar_circ_0001563	chr15	25260707	25262590	-	1883	ENSOARG00000001539;	exon_3:25260707-25260860,intron_10:25260860-25262443,;	PG_A	2	23	CADM1
oar_circ_0001564	chr15	27052021	27052904	-	883	ENSOARG00000003139;	intron_19:27052145-27052779,;	PG_A,PG_E	5,3	5,1	SIK3
oar_circ_0001565	chr15	27082721	27120444	-	37723	ENSOARG00000003139;	intron_22:27116739-27120327,intron_21:27082883-27116675,exon_5:27082721-27082883,;	PG_A,PG_E	33,9	730621	SIK3
oar_circ_0001566	chr15	27116675	27120444	-	3769	ENSOARG00000003139;	intron_22:27116739-27120327,;	PG_A	2	96	SIK3
oar_circ_0001567	chr15	27214033	27214595	-	562	--	--	PG_A	4	0	--
oar_circ_0001568	chr15	27341166	27343696	+	2530	ENSOARG00000003616;	intron_3:27342149-27343573,intron_2:27341256-27342032,;	PG_A	2	67	PAFAH1B2
oar_circ_0001569	chr15	27405103	27406332	-	1229	ENSOARG00000004501;	intron_13:27405269-27406197,;	PG_A	3	2	PCSK7
oar_circ_0001570	chr15	27414899	27424083	+	9184	ENSOARG00000005048;	intron_5:27419871-27423943,intron_3:27415410-27416116,exon_3:27414899-27415410,intron_4:27416176-27419730,;	PG_A,PG_E	10,3	179199	RNF214
oar_circ_0001571	chr15	28157865	28158771	+	906	ENSOARG00000007625;	exon_3:28158580-28158771,intron_2:28157980-28158580,;	PG_A	5	12	IL10RA
oar_circ_0001572	chr15	28390800	28403757	-	12957	ENSOARG00000008430;	intron_6:28392855-28398304,intron_5:28391038-28392742,exon_7:28390800-28391038,intron_8:28400325-28403694,exon_5:28398304-28398530,intron_7:28398530-28400170,;	PG_E	2	59	AMICA1
oar_circ_0001573	chr15	28561752	28563762	+	2010	ENSOARG00000009505;	exon_16:28563587-28563762,intron_15:28562076-28563587,;	PG_A	2	36	UBE4A
oar_circ_0001574	chr15	28729210	28732317	+	3107	ENSOARG00000010605;	exon_5:28732152-28732317,intron_2:28730340-28730816,intron_1:28718532-28730076,exon_2:28730076-28730340,exon_4:28731122-28731328,exon_3:28730816-28730996,intron_4:28731328-28732152,;	PG_A	2	619	ARCN1
oar_circ_0001575	chr15	28730076	28732317	+	2241	ENSOARG00000010605;	intron_4:28731328-28732152,intron_2:28730340-28730816,exon_5:28732152-28732317,exon_2:28730076-28730340,exon_4:28731122-28731328,exon_3:28730816-28730996,;	PG_A	3	566	ARCN1
oar_circ_0001576	chr15	28730076	28743561	+	13485	ENSOARG00000010605;	exon_3:28730816-28730996,exon_4:28731122-28731328,exon_6:28737874-28738040,intron_7:28740584-28740881,intron_5:28732317-28737874,intron_8:28740990-28743356,intron_4:28731328-28732152,exon_2:28730076-28730340,intron_2:28730340-28730816,exon_5:28732152-28732317,exon_9:28743356-28743561,intron_6:28738040-28740436,;	PG_A	3	1019	ARCN1
oar_circ_0001577	chr15	28740436	28743561	+	3125	ENSOARG00000010605;	exon_9:28743356-28743561,intron_7:28740584-28740881,intron_8:28740990-28743356,;	PG_A	10	247	ARCN1
oar_circ_0001578	chr15	29079827	29080675	+	848	ENSOARG00000012517;	intron_3:29079931-29080548,;	PG_A	4	82	TRAPPC4
oar_circ_0001579	chr15	29146465	29147359	+	894	ENSOARG00000012802;	intron_9:29146612-29146903,exon_11:29147197-29147359,exon_10:29146903-29147092,;	PG_A	3	32	VPS11
oar_circ_0001580	chr15	29321902	29328585	+	6683	ENSOARG00000015025;	intron_4:29324296-29325119,intron_7:29327690-29328056,intron_3:29322049-29324139,intron_5:29325241-29325574,exon_9:29328381-29328585,intron_6:29325712-29327602,;	PG_E	3	80	CBL
oar_circ_0001581	chr15	31011659	31018321	+	6662	ENSOARG00000017917;	intron_7:31011821-31017161,intron_8:31017314-31018216,;	PG_A	2	8	GRIK4
oar_circ_0001582	chr15	31197464	31211496	+	14032	ENSOARG00000018098;	intron_5:31209935-31211379,exon_3:31205399-31205581,exon_4:31206880-31207137,intron_3:31205581-31206880,intron_1:31197614-31199662,intron_4:31207137-31209808,intron_2:31199802-31205399,;	PG_A,PG_E	39,15	248262	TBCEL
oar_circ_0001583	chr15	31651003	31658656	+	7653	ENSOARG00000018274;	exon_4:31651003-31651165,exon_6:31658475-31658656,intron_5:31652873-31658475,intron_4:31651165-31652805,;	PG_A	2	62	SORL1
oar_circ_0001584	chr15	31706485	31707563	+	1078	ENSOARG00000018274;	intron_15:31706614-31707477,;	PG_A	6	10	SORL1
oar_circ_0001585	chr15	33121121	33127465	+	6344	ENSOARG00000018791;	exon_6:33127170-33127465,intron_5:33121777-33127170,exon_5:33121121-33121777,;	PG_E	2	27	C11orf63
oar_circ_0001586	chr15	33810499	33814249	-	3750	ENSOARG00000000681;	intron_4:33810725-33814085,exon_3:33810499-33810725,exon_2:33814085-33814249,;	PG_A,PG_E	15,4	131,98	SCN3B
oar_circ_0001587	chr15	34728329	34736793	-	8464	ENSOARG00000003952;	exon_10:34728329-34728500,intron_6:34736122-34736702,intron_3:34728500-34734650,intron_4:34734740-34735873,;	PG_A,PG_E	3,2	110187	NUCB2
oar_circ_0001588	chr15	34747459	34748296	-	837	ENSOARG00000003952;	intron_11:34747567-34748152,;	PG_A	5	1	NUCB2
oar_circ_0001589	chr15	34893899	34895034	+	1135	ENSOARG00000004372;	exon_1:34893899-34895034,;	PG_A	6	972	PIK3C2A
oar_circ_0001590	chr15	34915791	34919691	+	3900	ENSOARG00000004372;	intron_5:34918241-34919415,intron_4:34917501-34918129,intron_3:34915949-34917380,exon_3:34915791-34915949,;	PG_E	2	155	PIK3C2A
oar_circ_0001591	chr15	34930092	34935787	+	5695	ENSOARG00000004372;	exon_10:34931760-34931971,intron_11:34934554-34935619,intron_8:34930236-34931631,intron_10:34931971-34934431,exon_12:34935619-34935787,;	PG_A	3	235	PIK3C2A
oar_circ_0001592	chr15	34931760	34945858	+	14098	ENSOARG00000004372;	intron_12:34935787-34945228,exon_12:34935619-34935787,intron_10:34931971-34934431,exon_10:34931760-34931971,intron_11:34934554-34935619,;	PG_A	2	201	PIK3C2A
oar_circ_0001593	chr15	35689457	35689698	+	241	ENSOARG00000005819;	exon_2:35689457-35689698,;	PG_A	2	11	SOX6
oar_circ_0001594	chr15	35961415	35975386	+	13971	ENSOARG00000005819;	intron_8:35973778-35975263,intron_7:35961539-35973698,;	PG_A	2	76	SOX6
oar_circ_0001595	chr15	36010417	36020176	+	9759	ENSOARG00000005819;	intron_10:36010567-36016763,intron_11:36016947-36019988,exon_11:36016763-36016947,exon_12:36019988-36020176,;	PG_A	4	34	SOX6
oar_circ_0001596	chr15	37504990	37506739	-	1749	ENSOARG00000006517;	exon_16:37505154-37505369,intron_1:37505369-37506564,exon_15:37506564-37506817,;	PG_A,PG_E	3,2	29,38	PDE3B
oar_circ_0001597	chr15	37520533	37532767	-	12234	ENSOARG00000006517;	exon_12:37520533-37520733,intron_7:37530304-37532629,intron_5:37520733-37528885,intron_6:37528999-37530192,;	PG_A,PG_E	4,7	149114	PDE3B
oar_circ_0001598	chr15	37528885	37539988	-	11103	ENSOARG00000006517;	intron_6:37528999-37530192,exon_8:37533757-37533912,exon_6:37539786-37539988,intron_9:37533912-37539134,intron_10:37539214-37539786,intron_8:37532767-37533757,intron_7:37530304-37532629,;	PG_A,PG_E	4,4	143109	PDE3B
oar_circ_0001599	chr15	37539134	37539988	-	854	ENSOARG00000006517;	exon_6:37539786-37539988,intron_10:37539214-37539786,;	PG_A	8	30	PDE3B
oar_circ_0001600	chr15	37827046	37836422	+	9376	ENSOARG00000006938;	exon_3:37827698-37827868,intron_2:37827276-37827698,exon_2:37827043-37827276,exon_9:37836239-37836422,intron_6:37832760-37834602,intron_3:37827868-37829495,intron_4:37829610-37830815,intron_5:37830908-37832622,intron_7:37834722-37836084,;	PG_A,PG_E	14,9	571633	COPB1
oar_circ_0001601	chr15	37832622	37836422	+	3800	ENSOARG00000006938;	exon_9:37836239-37836422,intron_7:37834722-37836084,intron_6:37832760-37834602,;	PG_A,PG_E	29,19	114114	COPB1
oar_circ_0001602	chr15	37837711	37839399	+	1688	ENSOARG00000006938;	intron_10:37837857-37839302,;	PG_A,PG_E	13,6	60,75	COPB1
oar_circ_0001603	chr15	37837711	37841958	+	4247	ENSOARG00000006938;	exon_12:37840817-37840978,intron_11:37839399-37840817,intron_10:37837857-37839302,intron_12:37840978-37841837,;	PG_A	2	163	COPB1
oar_circ_0001604	chr15	37837711	37854926	+	17215	ENSOARG00000006938;	exon_14:37846362-37846590,intron_15:37846926-37849267,intron_17:37850488-37852988,exon_15:37846746-37846926,intron_12:37840978-37841837,intron_16:37849412-37850368,intron_18:37853134-37853737,intron_19:37853827-37854770,intron_13:37841958-37846362,exon_20:37854770-37854926,exon_12:37840817-37840978,intron_10:37837857-37839302,intron_11:37839399-37840817,;	PG_A	2	859	COPB1
oar_circ_0001605	chr15	37846362	37846926	+	564	ENSOARG00000006938;	exon_14:37846362-37846590,exon_15:37846746-37846926,;	PG_E	2	281	COPB1
oar_circ_0001606	chr15	38016002	38017379	+	1377	ENSOARG00000007137;	intron_1:38016090-38016996,;	PG_A,PG_E	25,20	2,6	RRAS2
oar_circ_0001607	chr15	38016002	38026331	+	10329	ENSOARG00000007137;	intron_3:38017379-38026212,intron_1:38016090-38016996,;	PG_A	2	36	RRAS2
oar_circ_0001608	chr15	38016002	38028562	+	12560	ENSOARG00000007137;	intron_3:38017379-38026212,intron_4:38026331-38028399,intron_1:38016090-38016996,;	PG_A,PG_E	8,5	55108	RRAS2
oar_circ_0001609	chr15	38584686	38588976	-	4290	ENSOARG00000007397;	exon_3:38588796-38588976,exon_4:38586023-38586201,intron_7:38584973-38586023,intron_8:38586201-38588796,;	PG_A	2	119	FAR1
oar_circ_0001610	chr15	38835979	38870412	+	34433	ENSOARG00000007619;	intron_5:38868821-38870291,intron_3:38864050-38866085,intron_2:38836134-38863853,exon_4:38866085-38866371,exon_3:38863853-38864050,intron_4:38866371-38868718,exon_2:38835979-38836134,;	PG_A	4	602	BTBD10
oar_circ_0001611	chr15	39364419	39366954	-	2535	--	--	PG_E	2	0	--
oar_circ_0001612	chr15	4027126	4031881	+	4755	ENSOARG00000003293;	exon_3:4031700-4031881,intron_2:4027313-4031700,exon_2:4027108-4027313,;	PG_E	2	47	PDGFD
oar_circ_0001613	chr15	40349541	40350145	-	604	ENSOARG00000009607;	exon_23:40349969-40350145,intron_7:40349622-40349969,;	PG_A,PG_E	16,6	52,53	USP47
oar_circ_0001614	chr15	40373292	40378064	-	4772	ENSOARG00000009607;	intron_17:40373424-40375156,exon_13:40375156-40375324,intron_18:40375324-40377911,exon_12:40377911-40378064,;	PG_E	2	192	USP47
oar_circ_0001615	chr15	40373292	40397022	-	23730	ENSOARG00000009607;	intron_20:40378241-40394655,intron_18:40375324-40377911,exon_12:40377911-40378064,exon_13:40375156-40375324,intron_17:40373424-40375156,intron_21:40394805-40396942,exon_10:40394655-40394805,;	PG_E	3	1319	USP47
oar_circ_0001616	chr15	40377911	40378064	-	153	ENSOARG00000009607;	exon_12:40377911-40378064,;	PG_E	2	4	USP47
oar_circ_0001617	chr15	40394655	40399840	-	5185	ENSOARG00000009607;	intron_23:40397702-40399743,exon_10:40394655-40394805,intron_22:40397022-40397556,intron_21:40394805-40396942,;	PG_A	6	111	USP47
oar_circ_0001618	chr15	40404654	40410007	-	5353	ENSOARG00000009607;	intron_25:40404793-40406157,intron_26:40406271-40409866,exon_4:40409803-40410007,;	PG_A,PG_E	2,5	251371	USP47
oar_circ_0001619	chr15	40404654	40415123	-	10469	ENSOARG00000009607;	intron_25:40404793-40406157,intron_27:40410007-40415063,intron_26:40406271-40409866,exon_4:40409803-40410007,;	PG_A	6	352	USP47
oar_circ_0001620	chr15	41436101	41437288	+	1187	ENSOARG00000010243;	intron_8:41436812-41437177,intron_7:41436387-41436660,exon_8:41436660-41436812,;	PG_A	2	45	EIF4G2
oar_circ_0001621	chr15	42196390	42199846	+	3456	ENSOARG00000011668;	intron_2:42196513-42197836,intron_3:42197947-42199740,;	PG_A	6	33	SBF2
oar_circ_0001622	chr15	42224224	42228029	+	3805	ENSOARG00000011668;	intron_6:42225704-42227915,intron_5:42224357-42225595,;	PG_A,PG_E	4,2	28,54	SBF2
oar_circ_0001623	chr15	42224224	42236846	+	12622	ENSOARG00000011668;	intron_10:42232874-42236747,intron_9:42232205-42232745,intron_8:42230983-42232091,intron_5:42224357-42225595,intron_6:42225704-42227915,intron_7:42228029-42230905,;	PG_A,PG_E	18,4	156232	SBF2
oar_circ_0001624	chr15	42227915	42236846	+	8931	ENSOARG00000011668;	intron_9:42232205-42232745,intron_10:42232874-42236747,intron_7:42228029-42230905,intron_8:42230983-42232091,;	PG_A	7	128	SBF2
oar_circ_0001625	chr15	42230905	42256002	+	25097	ENSOARG00000011668;	intron_8:42230983-42232091,intron_11:42236846-42251025,intron_12:42251230-42253709,intron_10:42232874-42236747,intron_13:42253819-42255852,intron_9:42232205-42232745,exon_12:42251025-42251230,;	PG_A,PG_E	13,3	256258	SBF2
oar_circ_0001626	chr15	42236747	42251230	+	14483	ENSOARG00000011668;	exon_12:42251025-42251230,intron_11:42236846-42251025,;	PG_A	3	158	SBF2
oar_circ_0001627	chr15	42236747	42256002	+	19255	ENSOARG00000011668;	intron_13:42253819-42255852,exon_12:42251025-42251230,intron_11:42236846-42251025,intron_12:42251230-42253709,;	PG_A	6	180	SBF2
oar_circ_0001628	chr15	42251025	42256002	+	4977	ENSOARG00000011668;	intron_12:42251230-42253709,exon_12:42251025-42251230,intron_13:42253819-42255852,;	PG_A	4	46	SBF2
oar_circ_0001629	chr15	42375860	42383375	+	7515	ENSOARG00000011668;	intron_18:42380399-42381644,exon_18:42380226-42380399,exon_17:42378755-42379018,intron_19:42381718-42383179,exon_20:42383179-42383375,intron_17:42379018-42380226,exon_16:42375860-42376031,intron_16:42376031-42378755,;	PG_A	3	147	SBF2
oar_circ_0001630	chr15	42753575	42761572	-	7997	ENSOARG00000012687;	exon_14:42761406-42761572,exon_22:42754818-42755024,intron_10:42759541-42761085,intron_9:42758468-42759412,intron_7:42757737-42758192,exon_23:42753575-42753782,exon_21:42755115-42755336,intron_3:42753782-42754818,intron_5:42755336-42755896,intron_11:42761246-42761406,exon_15:42761085-42761246,intron_6:42755992-42757639,;	PG_A	2	515	IPO7
oar_circ_0001631	chr15	42757639	42759541	-	1902	ENSOARG00000012687;	intron_7:42757737-42758192,intron_9:42758468-42759412,;	PG_A,PG_E	6,3	12,27	IPO7
oar_circ_0001632	chr15	42888526	42889899	+	1373	ENSOARG00000012798;	intron_6:42888526-42889899,;	PG_E	2	55	TMEM41B
oar_circ_0001633	chr15	42971247	42980062	+	8815	ENSOARG00000013078;	intron_1:42971319-42972080,intron_2:42972190-42974317,exon_3:42974317-42974975,intron_3:42974975-42979874,exon_4:42979874-42980062,;	PG_A	2	329	DENND5A
oar_circ_0001634	chr15	42974776	42974936	+	160	ENSOARG00000013078;	exon_3:42974317-42974975,;	PG_E	2	9	DENND5A
oar_circ_0001635	chr15	42992445	42998654	+	6209	ENSOARG00000013078;	intron_10:42996649-42998501,exon_8:42992445-42992596,intron_8:42992596-42993268,intron_9:42993362-42996517,exon_11:42998501-42998654,;	PG_A	3	67	DENND5A
oar_circ_0001636	chr15	42996517	42998654	+	2137	ENSOARG00000013078;	exon_11:42998501-42998654,intron_10:42996649-42998501,;	PG_A,PG_E	2,3	9,26	DENND5A
oar_circ_0001637	chr15	43013667	43017097	+	3430	ENSOARG00000013078;	intron_16:43013813-43014369,exon_21:43016928-43017097,intron_20:43016311-43016928,intron_17:43014488-43014855,intron_19:43015726-43016187,intron_18:43015037-43015643,exon_18:43014855-43015037,;	PG_A	2	69	DENND5A
oar_circ_0001638	chr15	43113726	43114773	+	1047	--	--	PG_A	2	0	--
oar_circ_0001639	chr15	43605320	43607143	+	1823	ENSOARG00000014853;	exon_1:43605320-43605715,intron_1:43605715-43607023,;	PG_A,PG_E	6,3	100,76	STK33
oar_circ_0001640	chr15	43605320	43613709	+	8389	ENSOARG00000014853;	intron_1:43605715-43607023,exon_1:43605320-43605715,intron_2:43607143-43613595,;	PG_A	3	113	STK33
oar_circ_0001641	chr15	43605320	43618556	+	13236	ENSOARG00000014853;	intron_1:43605715-43607023,intron_3:43613709-43618451,exon_1:43605320-43605715,intron_2:43607143-43613595,;	PG_E	4	93	STK33
oar_circ_0001642	chr15	43607029	43618556	+	11527	ENSOARG00000014853;	intron_2:43607143-43613595,intron_3:43613709-43618451,;	PG_A	6	23	STK33
oar_circ_0001643	chr15	43613595	43637588	+	23993	ENSOARG00000014853;	intron_3:43613709-43618451,intron_4:43618556-43637449,;	PG_A	4	53	STK33
oar_circ_0001644	chr15	43952036	43955833	+	3797	ENSOARG00000015030;	exon_2:43952036-43952263,intron_2:43952263-43953449,intron_3:43953525-43955739,;	PG_A	4	199	RIC3
oar_circ_0001645	chr15	43952036	43963664	+	11628	ENSOARG00000015030;	intron_2:43952263-43953449,exon_2:43952036-43952263,intron_4:43955833-43963515,intron_3:43953525-43955739,;	PG_A,PG_E	68,23	315393	RIC3
oar_circ_0001646	chr15	43953464	43963664	+	10200	ENSOARG00000015030;	intron_4:43955833-43963515,intron_3:43953525-43955739,;	PG_A	2	215	RIC3
oar_circ_0001647	chr15	44606308	44622789	-	16481	ENSOARG00000015882;	intron_20:44618707-44622696,intron_19:44606440-44618593,;	PG_E	6	46	PPFIBP2
oar_circ_0001648	chr15	44822153	44826243	-	4090	ENSOARG00000016115;	intron_1:44822283-44824352,intron_2:44824524-44826122,exon_4:44824352-44824524,;	PG_A,PG_E	10,7	22,29	SYT9
oar_circ_0001649	chr15	44900845	44901392	-	547	ENSOARG00000016115;	exon_2:44900845-44901392,;	PG_A,PG_E	4,3	108116	SYT9
oar_circ_0001650	chr15	44900845	44911669	-	10824	ENSOARG00000016115;	exon_1:44911317-44911669,intron_4:44901392-44911317,exon_2:44900845-44901392,;	PG_A,PG_E	5,6	178187	SYT9
oar_circ_0001651	chr15	45248985	45250601	-	1616	ENSOARG00000016368;	intron_3:45249118-45250512,;	PG_A	3	11	ZNF215
oar_circ_0001652	chr15	4537919	4549089	-	11170	--	--	PG_E	2	0	--
oar_circ_0001653	chr15	45714607	45750754	-	36147	--	--	PG_E	7	0	--
oar_circ_0001654	chr15	47109500	47111468	-	1968	--	--	PG_A	2	0	--
oar_circ_0001655	chr15	47567058	47610631	+	43573	ENSOARG00000019163;ENSOARG00000019174;	exon_3:47567058-47567511,;exon_1:47609515-47610279,exon_2:47610408-47610631,;	PG_A,PG_E	10130	222790	-;-
oar_circ_0001656	chr15	4800999	4815148	-	14149	ENSOARG00000003665;	intron_10:4812941-4814992,exon_79:4814992-4815148,intron_8:4801104-4806035,intron_9:4806244-4812865,exon_81:4806035-4806244,;	PG_A,PG_E	13,2	88,92	DYNC2H1
oar_circ_0001657	chr15	4800999	4820123	-	19124	ENSOARG00000003665;	exon_79:4814992-4815148,intron_10:4812941-4814992,intron_8:4801104-4806035,intron_11:4815148-4820012,exon_81:4806035-4806244,intron_9:4806244-4812865,;	PG_A,PG_E	4,2	95109	DYNC2H1
oar_circ_0001658	chr15	4800999	4827359	-	26360	ENSOARG00000003665;	intron_10:4812941-4814992,intron_12:4820123-4824150,intron_13:4824276-4827198,intron_11:4815148-4820012,exon_76:4827198-4827359,intron_8:4801104-4806035,intron_9:4806244-4812865,exon_81:4806035-4806244,;	PG_A	5	126	DYNC2H1
oar_circ_0001659	chr15	4812865	4820123	-	7258	ENSOARG00000003665;	intron_10:4812941-4814992,exon_79:4814992-4815148,intron_11:4815148-4820012,;	PG_E	2	29	DYNC2H1
oar_circ_0001660	chr15	4820012	4827359	-	7347	ENSOARG00000003665;	intron_13:4824276-4827198,intron_12:4820123-4824150,exon_76:4827198-4827359,;	PG_A	2	31	DYNC2H1
oar_circ_0001661	chr15	4827198	4845827	-	18629	ENSOARG00000003665;	intron_17:4842811-4843590,intron_16:4840880-4842733,intron_14:4827359-4839269,exon_76:4827198-4827359,intron_18:4843641-4845761,intron_15:4839342-4840748,;	PG_E	3	133	DYNC2H1
oar_circ_0001662	chr15	4845761	4861160	-	15399	ENSOARG00000003665;	intron_19:4845827-4856348,intron_20:4856438-4861016,;	PG_E	2	114	DYNC2H1
oar_circ_0001663	chr15	4864427	4886415	-	21988	ENSOARG00000003665;	exon_66:4867489-4867653,intron_27:4885702-4886273,intron_23:4865226-4867489,intron_26:4876317-4885592,intron_24:4867653-4874489,intron_22:4864562-4865106,;	PG_A	3	147	DYNC2H1
oar_circ_0001664	chr15	4874489	4891593	-	17104	ENSOARG00000003665;	intron_26:4876317-4885592,intron_25:4874613-4876218,intron_29:4888792-4891506,intron_28:4886415-4888665,intron_27:4885702-4886273,;	PG_A,PG_E	6,8	59120	DYNC2H1
oar_circ_0001665	chr15	4874489	4898389	-	23900	ENSOARG00000003665;	exon_57:4897507-4897668,intron_30:4891593-4895520,intron_33:4897668-4898275,intron_27:4885702-4886273,intron_32:4896576-4897507,intron_31:4895642-4896452,intron_29:4888792-4891506,intron_28:4886415-4888665,intron_26:4876317-4885592,;	PG_A	6	82	DYNC2H1
oar_circ_0001666	chr15	4885592	4891593	-	6001	ENSOARG00000003665;	intron_27:4885702-4886273,intron_28:4886415-4888665,intron_29:4888792-4891506,;	PG_A	4	11	DYNC2H1
oar_circ_0001667	chr15	4885592	4898389	-	12797	ENSOARG00000003665;	intron_31:4895642-4896452,intron_33:4897668-4898275,intron_27:4885702-4886273,intron_32:4896576-4897507,intron_30:4891593-4895520,exon_57:4897507-4897668,intron_28:4886415-4888665,intron_29:4888792-4891506,;	PG_A,PG_E	5,4	34,97	DYNC2H1
oar_circ_0001668	chr15	4885592	4910574	-	24982	ENSOARG00000003665;	intron_30:4891593-4895520,exon_57:4897507-4897668,intron_31:4895642-4896452,intron_27:4885702-4886273,intron_33:4897668-4898275,intron_32:4896576-4897507,intron_29:4888792-4891506,intron_28:4886415-4888665,intron_34:4898389-4910436,;	PG_A	3	125	DYNC2H1
oar_circ_0001669	chr15	4895520	4898389	-	2869	ENSOARG00000003665;	intron_32:4896576-4897507,intron_31:4895642-4896452,exon_57:4897507-4897668,intron_33:4897668-4898275,;	PG_A,PG_E	11,7	12,28	DYNC2H1
oar_circ_0001670	chr15	4942575	4944081	-	1506	ENSOARG00000003665;	exon_43:4943834-4944081,intron_46:4942727-4943834,;	PG_A	2	41	DYNC2H1
oar_circ_0001671	chr15	49579710	49592805	+	13095	ENSOARG00000002200;	exon_14:49592617-49592805,intron_12:49586138-49590863,intron_11:49579803-49585997,intron_13:49590997-49592617,;	PG_A	4	261	NUP98
oar_circ_0001672	chr15	49585997	49605985	+	19988	ENSOARG00000002200;	intron_13:49590997-49592617,intron_15:49600747-49601913,intron_16:49602212-49604517,exon_16:49601913-49602212,intron_12:49586138-49590863,intron_14:49592805-49600630,intron_17:49604631-49605846,exon_14:49592617-49592805,;	PG_A	4	276	NUP98
oar_circ_0001673	chr15	4962539	4965759	-	3220	ENSOARG00000003665;	exon_37:4965559-4965759,exon_38:4964497-4964762,exon_39:4962539-4962747,intron_51:4962747-4964497,intron_52:4964762-4965559,;	PG_E	2	157	DYNC2H1
oar_circ_0001674	chr15	49815246	49821955	+	6709	ENSOARG00000003290;	exon_4:49815246-49815401,intron_5:49818987-49821834,intron_4:49815401-49818879,;	PG_A,PG_E	9,2	45,83	RNF121
oar_circ_0001675	chr15	49815292	49821955	+	6663	ENSOARG00000003290;	intron_4:49815401-49818879,intron_5:49818987-49821834,;	PG_A	6	42	RNF121
oar_circ_0001676	chr15	4992436	5004728	-	12292	ENSOARG00000003665;	exon_22:4992436-4992642,exon_21:4993340-4993490,intron_71:5001644-5004600,intron_69:4993490-4997539,intron_70:4997667-5001528,intron_68:4992642-4993340,;	PG_A	9	94	DYNC2H1
oar_circ_0001677	chr15	4992436	5021712	-	29276	ENSOARG00000003665;	intron_72:5004728-5005926,intron_77:5017362-5021516,intron_70:4997667-5001528,intron_68:4992642-4993340,exon_21:4993340-4993490,intron_71:5001644-5004600,exon_12:5021516-5021712,intron_69:4993490-4997539,exon_17:5005926-5006155,exon_14:5008598-5008751,exon_22:4992436-4992642,intron_76:5008751-5017266,intron_75:5007495-5008598,intron_74:5006377-5007396,;	PG_A	4	337	DYNC2H1
oar_circ_0001678	chr15	5004600	5021712	-	17112	ENSOARG00000003665;	intron_76:5008751-5017266,intron_74:5006377-5007396,exon_12:5021516-5021712,intron_75:5007495-5008598,exon_14:5008598-5008751,intron_72:5004728-5005926,exon_17:5005926-5006155,intron_77:5017362-5021516,;	PG_A,PG_E	6,4	243268	DYNC2H1
oar_circ_0001679	chr15	5017266	5030311	-	13045	ENSOARG00000003665;	exon_6:5029155-5029388,intron_83:5026899-5029155,intron_79:5024849-5025861,intron_84:5029388-5030166,intron_77:5017362-5021516,exon_12:5021516-5021712,exon_11:5024673-5024849,intron_78:5021712-5024673,intron_80:5025986-5026312,;	PG_A,PG_E	14,6	287272	DYNC2H1
oar_circ_0001680	chr15	5024673	5038551	-	13878	ENSOARG00000003665;	intron_83:5026899-5029155,exon_6:5029155-5029388,intron_86:5031686-5037842,intron_85:5030311-5031567,intron_79:5024849-5025861,intron_87:5037978-5038380,intron_84:5029388-5030166,exon_2:5038380-5038551,intron_80:5025986-5026312,exon_11:5024673-5024849,;	PG_A,PG_E	7,4	324309	DYNC2H1
oar_circ_0001681	chr15	5031567	5038551	-	6984	ENSOARG00000003665;	intron_87:5037978-5038380,exon_2:5038380-5038551,intron_86:5031686-5037842,;	PG_A,PG_E	8,9	113126	DYNC2H1
oar_circ_0001682	chr15	5037842	5038551	-	709	ENSOARG00000003665;	intron_87:5037978-5038380,exon_2:5038380-5038551,;	PG_A,PG_E	13,13	12,12	DYNC2H1
oar_circ_0001683	chr15	50604234	50621782	-	17548	ENSOARG00000006995;	intron_9:50618815-50621665,intron_8:50604396-50618710,;	PG_A,PG_E	11,4	100173	FCHSD2
oar_circ_0001684	chr15	50699503	50704639	-	5136	ENSOARG00000006995;	intron_14:50700741-50704505,intron_13:50699632-50700686,;	PG_A,PG_E	24,16	22,47	FCHSD2
oar_circ_0001685	chr15	51349109	51349385	-	276	--	--	PG_A	2	0	--
oar_circ_0001686	chr15	51365803	51375832	-	10029	ENSOARG00000007994;	intron_5:51374232-51375778,intron_3:51365897-51372244,intron_4:51372356-51374126,;	PG_A,PG_E	5,2	256352	-
oar_circ_0001687	chr15	51372244	51375832	-	3588	ENSOARG00000007994;	intron_5:51374232-51375778,intron_4:51372356-51374126,;	PG_A	3	136	-
oar_circ_0001688	chr15	51567652	51570066	+	2414	ENSOARG00000008267;	exon_12:51569809-51572161,intron_11:51567735-51569809,;	PG_A	2	123	PAAF1
oar_circ_0001689	chr15	51682700	51700757	-	18057	ENSOARG00000009005;	intron_10:51683039-51686469,intron_12:51690295-51690751,exon_24:51682700-51683039,intron_13:51691020-51696210,exon_23:51686469-51687075,intron_14:51696334-51697967,exon_21:51690751-51691020,intron_16:51699094-51700576,exon_17:51700576-51700757,intron_11:51687075-51690205,exon_18:51698910-51699094,intron_15:51698140-51698910,exon_19:51697967-51698140,;	PG_E	2	296	C2CD3
oar_circ_0001690	chr15	51783910	51797740	+	13830	ENSOARG00000009512;	intron_4:51784469-51788927,intron_7:51793904-51797607,intron_5:51789082-51789955,exon_5:51788927-51789082,intron_3:51783968-51784417,intron_6:51790046-51793838,;	PG_A	2	366	PPME1
oar_circ_0001691	chr15	51825599	51849235	-	23636	ENSOARG00000009683;	intron_5:51825759-51827986,intron_10:51844041-51849011,intron_9:51838946-51843891,exon_5:51843891-51844041,exon_8:51836351-51836528,exon_4:51849011-51849235,intron_6:51828051-51836351,intron_8:51836936-51838894,exon_7:51836772-51836936,;	PG_A,PG_E	13,3	452322	P4HA3
oar_circ_0001692	chr15	51836351	51849235	-	12884	ENSOARG00000009683;	exon_8:51836351-51836528,exon_7:51836772-51836936,intron_8:51836936-51838894,exon_4:51849011-51849235,intron_7:51836528-51836772,intron_9:51838946-51843891,intron_10:51844041-51849011,;	PG_A	4	239	P4HA3
oar_circ_0001693	chr15	51843891	51849235	-	5344	ENSOARG00000009683;	intron_10:51844041-51849011,exon_4:51849011-51849235,;	PG_A	3	44	P4HA3
oar_circ_0001694	chr15	51843891	51850368	-	6477	ENSOARG00000009683;	intron_10:51844041-51849011,intron_11:51849235-51850225,exon_4:51849011-51849235,;	PG_A	3	72	P4HA3
oar_circ_0001695	chr15	51894500	51896305	-	1805	ENSOARG00000009895;	exon_9:51894500-51894681,exon_7:51896115-51896305,intron_6:51894681-51895414,;	PG_A	4	18	PGM2L1
oar_circ_0001696	chr15	51897691	51909964	-	12273	ENSOARG00000009895;	exon_2:51909796-51909964,exon_6:51897691-51897885,intron_11:51906833-51907559,intron_10:51903889-51906748,intron_9:51897885-51903805,intron_12:51907666-51909796,;	PG_A	2	137	PGM2L1
oar_circ_0001697	chr15	52276961	52304927	+	27966	ENSOARG00000010584;	intron_1:52279288-52304780,;	PG_E	3	288	RNF169
oar_circ_0001698	chr15	52279214	52310800	+	31586	ENSOARG00000010584;	intron_2:52304927-52310681,intron_1:52279288-52304780,;	PG_A,PG_E	4,8	262415	RNF169
oar_circ_0001699	chr15	52302453	52302873	+	420	ENSOARG00000010584;	intron_1:52279288-52304780,;	PG_A	2	3	RNF169
oar_circ_0001700	chr15	52304780	52310800	+	6020	ENSOARG00000010584;	intron_2:52304927-52310681,;	PG_A	2	71	RNF169
oar_circ_0001701	chr15	52419693	52422158	+	2465	ENSOARG00000010824;	exon_3:52420376-52420549,intron_3:52420549-52422023,intron_2:52419777-52420376,;	PG_E	5	161	SPCS2
oar_circ_0001702	chr15	52419693	52431914	+	12221	ENSOARG00000010824;	exon_3:52420376-52420549,exon_5:52430918-52431105,intron_2:52419777-52420376,intron_3:52420549-52422023,intron_4:52422158-52430918,;	PG_E	2	619	SPCS2
oar_circ_0001703	chr15	52573327	52577199	+	3872	ENSOARG00000011065;	exon_4:52577036-52577199,intron_2:52573458-52574493,intron_3:52574631-52577036,;	PG_E	2	17	SLCO2B1
oar_circ_0001704	chr15	53534960	53571685	+	36725	ENSOARG00000012416;	exon_11:53571519-53571685,intron_9:53561040-53561916,intron_8:53559194-53560952,intron_10:53561977-53571519,intron_7:53535087-53559109,;	PG_E	4	330	-
oar_circ_0001705	chr15	54056600	54073127	+	16527	ENSOARG00000012864;	intron_17:54070162-54072975,intron_13:54056774-54058797,intron_16:54069112-54070120,exon_14:54058797-54058996,intron_15:54067251-54068956,intron_14:54058996-54067086,exon_15:54067086-54067251,exon_13:54056600-54056774,exon_16:54068956-54069112,;	PG_A	4	260	C11orf30
oar_circ_0001706	chr15	56359155	56359413	-	258	--	--	PG_A	4	0	--
oar_circ_0001707	chr15	57136039	57143033	+	6994	ENSOARG00000015410;	exon_5:57142854-57143033,exon_4:57136039-57136231,intron_4:57136231-57142854,;	PG_A	8	10	METTL15
oar_circ_0001708	chr15	5807275	5816583	+	9308	ENSOARG00000006266;	intron_3:5806637-5864558,;	PG_E	2	121	TMEM123
oar_circ_0001709	chr15	5807292	5816600	+	9308	ENSOARG00000006266;	intron_3:5806637-5864558,;	PG_E	2	121	TMEM123
oar_circ_0001710	chr15	5864726	5864897	+	171	ENSOARG00000006266;	exon_5:5864675-5864897,;	PG_A	2	7	TMEM123
oar_circ_0001711	chr15	59269922	59271786	+	1864	ENSOARG00000015515;	intron_1:59270410-59271658,exon_1:59269922-59270410,;	PG_A,PG_E	4,2	288218	ARL14EP
oar_circ_0001712	chr15	5960160	5964062	-	3902	ENSOARG00000006356;	intron_6:5961993-5963983,intron_5:5960403-5961944,exon_5:5960160-5960403,;	PG_A	2	76	BIRC3
oar_circ_0001713	chr15	5963983	5969077	-	5094	ENSOARG00000006356;	intron_7:5964062-5965678,exon_1:5965886-5967347,;	PG_A	5	654	BIRC3
oar_circ_0001714	chr15	59929137	59948731	-	19594	ENSOARG00000015626;	intron_13:59946964-59948595,exon_7:59938202-59938403,exon_9:59929137-59929308,intron_10:59932817-59938202,intron_11:59938403-59939511,intron_12:59939670-59946810,intron_9:59929308-59932723,;	PG_A	3	71	DCDC1
oar_circ_0001715	chr15	59946810	59956025	-	9215	ENSOARG00000015626;	intron_13:59946964-59948595,intron_14:59948731-59951433,intron_15:59951533-59955926,;	PG_A	2	17	DCDC1
oar_circ_0001716	chr15	60072321	60088803	-	16482	ENSOARG00000015739;	intron_4:60086012-60088686,intron_3:60072382-60085890,;	PG_A	2	37	-
oar_circ_0001717	chr15	60088686	60098627	-	9941	ENSOARG00000015739;	intron_5:60088803-60098521,;	PG_A	4	31	-
oar_circ_0001718	chr15	60128487	60139122	-	10635	ENSOARG00000015739;	intron_10:60128658-60139029,;	PG_A	3	37	-
oar_circ_0001719	chr15	60455322	60461015	-	5693	ENSOARG00000015999;	intron_4:60458975-60460881,intron_3:60455449-60458886,;	PG_A,PG_E	6,4	37,53	IMMP1L
oar_circ_0001720	chr15	61505932	61507540	+	1608	ENSOARG00000016580;	intron_3:61506930-61507224,intron_2:61506065-61506791,;	PG_A	6	19	EIF3M
oar_circ_0001721	chr15	61782734	61789997	+	7263	ENSOARG00000016893;	exon_3:61786301-61789997,intron_1:61782847-61783248,intron_2:61783410-61786301,;	PG_A	2	365	QSER1
oar_circ_0001722	chr15	61804809	61819519	+	14710	ENSOARG00000016893;	intron_7:61808699-61813582,intron_4:61805138-61805956,intron_8:61813720-61815980,exon_7:61808481-61808699,exon_4:61804809-61805138,intron_6:61806800-61808481,intron_9:61816078-61819366,;	PG_A	2	97	QSER1
oar_circ_0001723	chr15	61864194	61867642	+	3448	ENSOARG00000017028;	exon_3:61867452-61867642,exon_1:61864181-61864585,intron_1:61864585-61866502,intron_2:61866630-61867452,;	PG_A	6	131	DEPDC7
oar_circ_0001724	chr15	61930824	61932215	-	1391	ENSOARG00000017271;	intron_16:61931217-61932117,;	PG_A	2	4	CSTF3
oar_circ_0001725	chr15	62112602	62113701	+	1099	ENSOARG00000017375;	exon_2:62112602-62113701,;	PG_A,PG_E	50,47	15621378	HIPK3
oar_circ_0001726	chr15	62112602	62145739	+	33137	ENSOARG00000017375;	exon_2:62112602-62113701,intron_2:62113701-62145615,;	PG_E	4	1977	HIPK3
oar_circ_0001727	chr15	62145615	62156777	+	11162	ENSOARG00000017375;	intron_4:62153969-62154573,intron_7:62156249-62156653,intron_6:62155336-62156089,exon_6:62155151-62155336,intron_5:62154660-62155151,intron_3:62145739-62153849,exon_7:62156089-62156249,;	PG_A	2	234	HIPK3
oar_circ_0001728	chr15	62153849	62156777	+	2928	ENSOARG00000017375;	intron_5:62154660-62155151,intron_4:62153969-62154573,exon_6:62155151-62155336,exon_7:62156089-62156249,intron_6:62155336-62156089,intron_7:62156249-62156653,;	PG_E	7	127	HIPK3
oar_circ_0001729	chr15	63189746	63195585	+	5839	ENSOARG00000018566;	intron_6:63190567-63194782,exon_7:63194782-63194974,intron_7:63194974-63195432,exon_8:63195432-63195585,;	PG_A,PG_E	11,8	90,99	CAT
oar_circ_0001730	chr15	63189746	63202071	+	12325	ENSOARG00000018566;	intron_8:63195585-63199260,exon_7:63194782-63194974,intron_6:63190567-63194782,exon_8:63195432-63195585,intron_5:63189851-63190441,intron_7:63194974-63195432,intron_9:63199399-63201940,;	PG_A	3	138	CAT
oar_circ_0001731	chr15	63199260	63202071	+	2811	ENSOARG00000018566;	intron_9:63199399-63201940,;	PG_A	3	16	CAT
oar_circ_0001732	chr15	65244929	65252870	+	7941	ENSOARG00000019097;	exon_3:65244929-65245085,intron_3:65245085-65277031,;	PG_A	2	182	C11orf74
oar_circ_0001733	chr15	65274270	65279893	+	5623	ENSOARG00000019097;	intron_5:65278459-65279826,intron_4:65277186-65278387,exon_4:65277031-65277186,intron_3:65245085-65277031,;	PG_E	2	70	C11orf74
oar_circ_0001734	chr15	65274270	65291029	+	16759	ENSOARG00000019097;	intron_6:65279893-65290886,intron_5:65278459-65279826,intron_4:65277186-65278387,exon_4:65277031-65277186,intron_3:65245085-65277031,;	PG_A	2	330	C11orf74
oar_circ_0001735	chr15	7002024	7020043	+	18019	ENSOARG00000007395;	exon_4:7009958-7010175,intron_3:7002189-7009958,exon_3:7002024-7002189,exon_5:7019809-7020043,intron_4:7010175-7019809,;	PG_A,PG_E	2,2	24,55	TRPC6
oar_circ_0001736	chr15	71636561	71639255	+	2694	ENSOARG00000000187;	intron_4:71638576-71639103,exon_2:71636561-71636723,intron_3:71638013-71638510,intron_2:71636723-71637919,;	PG_A	2	40	API5
oar_circ_0001737	chr15	71705542	71709223	+	3681	ENSOARG00000000479;	intron_11:71705689-71707173,intron_13:71707611-71708784,exon_13:71707445-71707611,exon_15:71708998-71709223,;	PG_A,PG_E	2,3	54,70	TTC17
oar_circ_0001738	chr15	71705542	71716126	+	10584	ENSOARG00000000479;	intron_11:71705689-71707173,intron_15:71709223-71715939,exon_16:71715939-71716126,exon_15:71708998-71709223,exon_13:71707445-71707611,intron_13:71707611-71708784,;	PG_E	2	215	TTC17
oar_circ_0001739	chr15	71705542	71736492	+	30950	ENSOARG00000000479;	intron_11:71705689-71707173,intron_13:71707611-71708784,intron_15:71709223-71715939,exon_15:71708998-71709223,intron_16:71716126-71736321,exon_17:71736321-71736492,exon_16:71715939-71716126,exon_13:71707445-71707611,;	PG_A	10	326	TTC17
oar_circ_0001740	chr15	71705542	71750429	+	44887	ENSOARG00000000479;	exon_17:71736321-71736492,intron_18:71749758-71750275,exon_18:71749498-71749758,exon_13:71707445-71707611,exon_16:71715939-71716126,exon_19:71750275-71750429,intron_11:71705689-71707173,intron_16:71716126-71736321,exon_15:71708998-71709223,intron_15:71709223-71715939,intron_17:71736492-71749498,intron_13:71707611-71708784,;	PG_A	6	416	TTC17
oar_circ_0001741	chr15	71707173	71709223	+	2050	ENSOARG00000000479;	exon_15:71708998-71709223,intron_13:71707611-71708784,exon_13:71707445-71707611,;	PG_A	3	49	TTC17
oar_circ_0001742	chr15	72174254	72186381	+	12127	ENSOARG00000001123;	intron_5:72174358-72175918,intron_6:72176007-72186171,exon_7:72186171-72186381,;	PG_A,PG_E	5,3	176174	ALKBH3
oar_circ_0001743	chr15	72404588	72420497	+	15909	ENSOARG00000001644;	intron_3:72406436-72411603,exon_5:72416988-72417177,intron_7:72419593-72420403,intron_2:72405154-72406346,intron_4:72411720-72416988,exon_2:72404588-72405154,intron_5:72417177-72419390,;	PG_A	2	244	EXT2
oar_circ_0001744	chr15	72411603	72420497	+	8894	ENSOARG00000001644;	exon_5:72416988-72417177,intron_7:72419593-72420403,intron_4:72411720-72416988,intron_5:72417177-72419390,;	PG_A	3	49	EXT2
oar_circ_0001745	chr15	72483973	72493901	+	9928	ENSOARG00000001644;	exon_10:72483973-72484163,intron_10:72484163-72493734,exon_11:72493734-72493901,;	PG_A	2	169	EXT2
oar_circ_0001746	chr15	73195041	73196416	+	1375	--	--	PG_E	2	0	--
oar_circ_0001747	chr15	73428110	73429507	+	1397	ENSOARG00000002066;	exon_4:73429244-73429507,intron_2:73428235-73428559,intron_3:73428663-73429244,;	PG_A,PG_E	9,2	20,15	PRDM11
oar_circ_0001748	chr15	74176996	74177254	-	258	--	--	PG_A	2	0	--
oar_circ_0001749	chr15	74187955	74189870	-	1915	ENSOARG00000003032;	intron_3:74188447-74189714,intron_2:74188059-74188371,;	PG_A	11	16	PHF21A
oar_circ_0001750	chr15	74325856	74339294	-	13438	ENSOARG00000003032;	intron_14:74333180-74335320,intron_13:74228066-74333114,intron_15:74335353-74339151,;	PG_A	2	401	PHF21A
oar_circ_0001751	chr15	74333114	74339294	-	6180	ENSOARG00000003032;	intron_14:74333180-74335320,intron_15:74335353-74339151,;	PG_A,PG_E	9,2	198362	PHF21A
oar_circ_0001752	chr15	74339151	74346193	-	7042	ENSOARG00000003032;	intron_16:74339294-74346152,;	PG_A,PG_E	6,4	153239	PHF21A
oar_circ_0001753	chr15	74659081	74660186	-	1105	ENSOARG00000003608;	exon_13:74659997-74660186,intron_6:74659236-74659997,;	PG_A,PG_E	9,6	24,12	AMBRA1
oar_circ_0001754	chr15	74716866	74729560	-	12694	ENSOARG00000003608;	intron_10:74717499-74729380,intron_9:74716967-74717418,exon_9:74729380-74729560,;	PG_A,PG_E	10,5	61100	AMBRA1
oar_circ_0001755	chr15	74716866	74733992	-	17126	ENSOARG00000003608;	intron_11:74729560-74733905,exon_9:74729380-74729560,intron_10:74717499-74729380,intron_9:74716967-74717418,;	PG_A,PG_E	15,3	107160	AMBRA1
oar_circ_0001756	chr15	74729380	74733992	-	4612	ENSOARG00000003608;	exon_9:74729380-74729560,intron_11:74729560-74733905,;	PG_A,PG_E	25,4	62,68	AMBRA1
oar_circ_0001757	chr15	74836729	74841892	+	5163	ENSOARG00000003799;	intron_3:74837866-74838224,intron_4:74838344-74840244,intron_5:74840291-74841751,intron_2:74836811-74837785,;	PG_A	4	58	ATG13
oar_circ_0001758	chr15	74844769	74851570	+	6801	ENSOARG00000003799;	intron_8:74845665-74845986,intron_11:74851023-74851433,intron_7:74844810-74845568,intron_9:74846085-74846888,intron_10:74846982-74850912,;	PG_E	2	261	ATG13
oar_circ_0001759	chr15	74929192	74930689	-	1497	ENSOARG00000004217;	exon_34:74929192-74929366,intron_11:74929366-74930516,exon_33:74930516-74930689,;	PG_A,PG_E	8,8	35,51	CKAP5
oar_circ_0001760	chr15	74944533	74956656	-	12123	ENSOARG00000004217;	intron_24:74944977-74945571,intron_30:74953513-74953794,intron_26:74945839-74949153,exon_17:74949749-74949935,intron_31:74953908-74956473,intron_29:74952110-74953402,exon_13:74956473-74956656,exon_22:74944533-74944708,intron_27:74949248-74949749,intron_28:74949935-74952017,;	PG_A,PG_E	4,3	244342	CKAP5
oar_circ_0001761	chr15	75393993	75398128	+	4135	ENSOARG00000005998;	intron_22:75394102-75394686,intron_24:75395015-75395816,intron_25:75395927-75398020,;	PG_A,PG_E	9,5	76,82	MADD
oar_circ_0001762	chr15	75394909	75398128	+	3219	ENSOARG00000005998;	intron_24:75395015-75395816,intron_25:75395927-75398020,;	PG_A,PG_E	2,3	53,62	MADD
oar_circ_0001763	chr15	75532842	75538553	-	5711	ENSOARG00000006810;	intron_7:75504582-75617530,;	PG_A,PG_E	3,2	125172	RAPSN
oar_circ_0001764	chr15	75729096	75737376	-	8280	ENSOARG00000007605;	exon_8:75734433-75734769,intron_14:75736924-75737239,exon_9:75733649-75733860,intron_10:75733860-75734433,intron_13:75736148-75736740,intron_11:75734769-75735773,intron_9:75730308-75733649,intron_8:75729201-75730183,exon_5:75736740-75736924,;	PG_A	2	252	FNBP4
oar_circ_0001765	chr15	75765625	75771128	-	5503	ENSOARG00000007967;	intron_17:75769153-75770055,intron_13:75766302-75766771,intron_16:75768362-75768993,intron_15:75767708-75768292,intron_14:75766891-75767609,exon_19:75768993-75769153,intron_18:75770126-75770994,;	PG_A,PG_E	2,6	26,23	NUP160
oar_circ_0001766	chr15	75772878	75775932	-	3054	ENSOARG00000007967;	exon_16:75772878-75773039,exon_14:75773899-75774065,exon_12:75775381-75775552,intron_22:75774065-75774342,intron_23:75774442-75775381,intron_21:75773259-75773899,;	PG_A	4	34	NUP160
oar_circ_0001767	chr15	75773899	75779173	-	5274	ENSOARG00000007967;	exon_14:75773899-75774065,exon_12:75775381-75775552,intron_22:75774065-75774342,intron_23:75774442-75775381,intron_26:75777594-75779088,intron_25:75775932-75777525,;	PG_A	2	40	NUP160
oar_circ_0001768	chr15	77743599	77743960	+	361	--	--	PG_A,PG_E	2,4	0,0	--
oar_circ_0001769	chr15	77743599	77744023	+	424	--	--	PG_A,PG_E	5,9	0,0	--
oar_circ_0001770	chr15	77743646	77744070	-	424	--	--	PG_A,PG_E	5,9	0,0	--
oar_circ_0001771	chr15	78097255	78097458	-	203	--	--	PG_A	2	0	--
oar_circ_0001772	chr15	78205917	78206620	+	703	ENSOARG00000010654;	exon_11:78206466-78206620,intron_10:78206035-78206466,;	PG_A,PG_E	39,8	1,3	CTNND1
oar_circ_0001773	chr15	80446075	80446889	-	814	ENSOARG00000013282;	exon_18:80446697-80446889,;	PG_A,PG_E	3,18	7,7	NCAPD3
oar_circ_0001774	chr15	80494475	80500080	+	5605	ENSOARG00000013483;	exon_1:80494474-80494632,intron_4:80499382-80499937,exon_2:80496993-80497158,intron_1:80494632-80496993,intron_3:80498824-80499296,intron_2:80497158-80498737,;	PG_A	2	194	VPS26B
oar_circ_0001775	chr15	80506068	80506290	-	222	--	--	PG_E	2	0	--
oar_circ_0001776	chr15	80605817	80646242	+	40425	ENSOARG00000014284;ENSOARG00000013939;	exon_1:80646030-80646242,;intron_14:80618968-80619259,intron_9:80611667-80614397,intron_10:80614482-80615878,intron_18:80621252-80622459,exon_21:80625441-80628412,intron_13:80617744-80618827,;	PG_A,PG_E	11,25	9,29	GLB1L2;GLB1L3
oar_circ_0001777	chr15	9154670	9160607	-	5937	--	--	PG_E	2	0	--
oar_circ_0001778	chr15	987894	999333	-	11439	ENSOARG00000002115;	intron_3:987962-990071,intron_5:997952-999113,intron_4:990130-997871,exon_14:999113-999333,;	PG_E	2	90	MRE11A
oar_circ_0001779	chr16	10008927	10010468	-	1541	ENSOARG00000005347;	exon_34:10009852-10010024,intron_5:10009132-10009852,exon_35:10008927-10009132,;	PG_E	3	36	BDP1
oar_circ_0001780	chr16	10015943	10035925	+	19982	--	--	PG_A	2	0	--
oar_circ_0001781	chr16	10018029	10029821	-	11792	ENSOARG00000005347;	intron_18:10028681-10029613,intron_13:10018634-10022944,intron_15:10024082-10024889,exon_21:10029613-10029821,intron_12:10018125-10018597,intron_16:10025077-10025335,exon_24:10024889-10025077,exon_27:10023694-10024090,intron_17:10025537-10028544,intron_14:10023070-10023694,exon_23:10025335-10025537,;	PG_A	5	607	BDP1
oar_circ_0001782	chr16	10019761	10029821	-	10060	ENSOARG00000005347;	intron_15:10024082-10024889,exon_21:10029613-10029821,intron_13:10018634-10022944,intron_18:10028681-10029613,exon_23:10025335-10025537,intron_17:10025537-10028544,intron_14:10023070-10023694,exon_27:10023694-10024090,exon_24:10024889-10025077,intron_16:10025077-10025335,;	PG_A	2	557	BDP1
oar_circ_0001783	chr16	10022944	10029821	-	6877	ENSOARG00000005347;	intron_15:10024082-10024889,intron_18:10028681-10029613,exon_21:10029613-10029821,intron_17:10025537-10028544,intron_16:10025077-10025335,exon_27:10023694-10024090,exon_23:10025335-10025537,exon_24:10024889-10025077,intron_14:10023070-10023694,;	PG_A,PG_E	74,22	456380	BDP1
oar_circ_0001784	chr16	10051670	10064168	-	12498	ENSOARG00000005347;	exon_10:10051670-10051940,intron_31:10056021-10057721,intron_32:10057776-10064073,intron_30:10051940-10055877,;	PG_A,PG_E	5,3	231268	BDP1
oar_circ_0001785	chr16	10055877	10064168	-	8291	ENSOARG00000005347;	intron_32:10057776-10064073,intron_31:10056021-10057721,;	PG_A	2	107	BDP1
oar_circ_0001786	chr16	10243830	10250681	-	6851	ENSOARG00000005551;	exon_2:10247140-10247819,intron_7:10247819-10250564,exon_3:10243830-10243992,intron_6:10243992-10247140,;	PG_A,PG_E	5,10	155247	OCLN
oar_circ_0001787	chr16	10308200	10312126	-	3926	ENSOARG00000005589;	intron_3:10308372-10311977,exon_4:10308200-10308372,;	PG_E	4	29	MARVELD2
oar_circ_0001788	chr16	10337018	10347359	-	10341	ENSOARG00000005629;	intron_6:10338735-10339063,intron_8:10341156-10346286,exon_11:10339063-10339249,intron_4:10337168-10338385,intron_7:10339249-10341044,intron_11:10346711-10347222,;	PG_A	2	162	RAD17
oar_circ_0001789	chr16	10354099	10354987	-	888	ENSOARG00000005629;	exon_3:10354729-10354987,intron_14:10354183-10354729,;	PG_A,PG_E	4,3	43,33	RAD17
oar_circ_0001790	chr16	10423106	10427206	-	4100	ENSOARG00000005719;	intron_4:10423193-10423633,intron_5:10423733-10425785,intron_6:10425904-10427095,;	PG_E	2	44	CDK7
oar_circ_0001791	chr16	10462143	10463651	-	1508	ENSOARG00000005750;	intron_1:10462835-10463487,;	PG_E	2	3	CENPH
oar_circ_0001792	chr16	10520676	10522729	-	2053	ENSOARG00000005799;	exon_8:10520676-10520847,intron_10:10521155-10522641,;	PG_A	2	83	SLC30A5
oar_circ_0001793	chr16	10525397	10534713	-	9316	ENSOARG00000005799;	intron_14:10529775-10534590,intron_12:10525485-10528227,intron_13:10528313-10529708,;	PG_E	3	87	SLC30A5
oar_circ_0001794	chr16	11469839	11472152	-	2313	ENSOARG00000005870;	exon_2:11469839-11470453,;	PG_A,PG_E	13,3	320265	PIK3R1
oar_circ_0001795	chr16	12438287	12439167	-	880	ENSOARG00000005937;	intron_5:12438410-12438937,exon_25:12438937-12439167,;	PG_A	2	18	MAST4
oar_circ_0001796	chr16	12445541	12448770	-	3229	ENSOARG00000005937;	intron_8:12445777-12446427,intron_10:12448443-12448647,intron_9:12446555-12448330,exon_23:12445541-12445777,;	PG_A	2	20	MAST4
oar_circ_0001797	chr16	12446427	12448770	-	2343	ENSOARG00000005937;	intron_9:12446555-12448330,;	PG_A,PG_E	3,2	10,26	MAST4
oar_circ_0001798	chr16	12479304	12486351	-	7047	ENSOARG00000005937;	intron_21:12481616-12483498,exon_10:12481406-12481616,intron_22:12483574-12486193,intron_20:12479406-12481406,;	PG_A,PG_E	14,3	55148	MAST4
oar_circ_0001799	chr16	12538761	12540035	-	1274	ENSOARG00000005937;	intron_25:12498178-12539946,;	PG_A	2	38	MAST4
oar_circ_0001800	chr16	12833433	12858238	-	24805	ENSOARG00000005937;	intron_28:12833558-12858084,exon_2:12858084-12858238,;	PG_A,PG_E	12,5	117133	MAST4
oar_circ_0001801	chr16	13444050	13475067	-	31017	ENSOARG00000006005;	intron_5:13454146-13459598,intron_3:13449185-13453275,intron_7:13460717-13461773,intron_2:13444195-13449089,exon_5:13461773-13461952,exon_9:13453275-13453662,intron_4:13453662-13454026,intron_10:13469279-13474933,exon_4:13462098-13462263,intron_6:13459713-13460586,intron_9:13462263-13469163,;	PG_A	20	3675	SREK1
oar_circ_0001802	chr16	13449089	13475067	-	25978	ENSOARG00000006005;	exon_5:13461773-13461952,intron_4:13453662-13454026,exon_9:13453275-13453662,intron_3:13449185-13453275,intron_5:13454146-13459598,intron_7:13460717-13461773,intron_9:13462263-13469163,intron_6:13459713-13460586,exon_4:13462098-13462263,intron_10:13469279-13474933,;	PG_A	6	3597	SREK1
oar_circ_0001803	chr16	13545458	13548873	-	3415	ENSOARG00000006023;	exon_21:13545458-13547001,intron_7:13547001-13548689,exon_20:13548689-13548873,;	PG_A	2	905	ERBB2IP
oar_circ_0001804	chr16	13548689	13555435	-	6746	ENSOARG00000006023;	intron_9:13551094-13554499,intron_10:13554685-13555737,intron_8:13548873-13550979,exon_20:13548689-13548873,exon_18:13554499-13554685,;	PG_A,PG_E	2,2	170238	ERBB2IP
oar_circ_0001805	chr16	13578541	13589999	-	11458	ENSOARG00000006023;	intron_21:13585263-13587372,intron_22:13587462-13589920,intron_20:13581073-13585206,intron_19:13578616-13581009,;	PG_E	2	303	ERBB2IP
oar_circ_0001806	chr16	13585206	13600616	-	15410	ENSOARG00000006023;	intron_21:13585263-13587372,intron_22:13587462-13589920,intron_23:13589999-13600498,;	PG_E	6	432	ERBB2IP
oar_circ_0001807	chr16	13587372	13602986	-	15614	ENSOARG00000006023;	exon_3:13602788-13602986,intron_24:13600616-13602788,intron_22:13587462-13589920,intron_23:13589999-13600498,;	PG_E	2	437	ERBB2IP
oar_circ_0001808	chr16	13786806	13790245	-	3439	ENSOARG00000006075;	intron_6:13787173-13790109,exon_8:13786806-13787173,;	PG_A,PG_E	4,3	40,54	NLN
oar_circ_0001809	chr16	13969872	13985646	-	15774	ENSOARG00000006289;	intron_4:13972399-13975136,exon_5:13980358-13980806,exon_10:13969872-13970055,intron_7:13980806-13983512,intron_5:13975326-13976159,exon_6:13976159-13976350,intron_2:13970055-13970975,intron_3:13971057-13972217,exon_8:13972217-13972399,exon_7:13975136-13975326,intron_6:13976350-13980358,intron_9:13983870-13985543,;	PG_A,PG_E	5,3	376426	PPWD1
oar_circ_0001810	chr16	13981510	13981708	-	198	--	--	PG_A	2	0	--
oar_circ_0001811	chr16	14664068	14683182	-	19114	ENSOARG00000006458;	exon_10:14664068-14664226,intron_6:14664226-14667566,intron_8:14668657-14683112,intron_7:14667600-14668577,;	PG_E	2	159	CWC27
oar_circ_0001812	chr16	15145403	15162669	-	17266	ENSOARG00000006621;	exon_5:15162443-15162669,intron_2:15145529-15162443,;	PG_A,PG_E	5,3	43,48	RNF180
oar_circ_0001813	chr16	1638206	1638362	+	156	--	--	PG_E	2	0	--
oar_circ_0001814	chr16	16979478	16993911	-	14433	ENSOARG00000006763;	exon_4:16979478-16979682,intron_26:16979682-16981482,intron_27:16981555-16989372,intron_28:16989473-16993767,;	PG_A,PG_E	8,16	116167	IPO11
oar_circ_0001815	chr16	17928418	17932279	-	3861	ENSOARG00000007013;	intron_11:17928569-17932130,;	PG_A	4	28	ZSWIM6
oar_circ_0001816	chr16	17928418	17948865	-	20447	ENSOARG00000007013;	intron_11:17928569-17932130,exon_5:17928418-17928569,exon_3:17948508-17948869,intron_12:17932279-17948508,;	PG_A,PG_E	10,9	185242	ZSWIM6
oar_circ_0001817	chr16	18565016	18565203	-	187	--	--	PG_E	2	0	--
oar_circ_0001818	chr16	18654876	18662949	+	8073	ENSOARG00000007132;	intron_5:18655007-18658643,intron_6:18658691-18662808,;	PG_E	2	10	DEPDC1B
oar_circ_0001819	chr16	19905751	19920097	+	14346	--	--	PG_A	3	0	--
oar_circ_0001820	chr16	19905751	19922773	+	17022	--	--	PG_A	3	0	--
oar_circ_0001821	chr16	19919969	19929464	+	9495	--	--	PG_E	2	0	--
oar_circ_0001822	chr16	20052483	20060754	+	8271	--	--	PG_E	2	0	--
oar_circ_0001823	chr16	22081920	22088595	-	6675	ENSOARG00000007251;	intron_2:22082023-22085071,intron_5:22087808-22088410,exon_8:22085714-22085882,exon_9:22085071-22085259,exon_6:22088410-22088595,intron_3:22085259-22085714,intron_4:22085882-22087667,;	PG_E	5	289	GPBP1
oar_circ_0001824	chr16	22349551	22353556	+	4005	ENSOARG00000007314;	intron_9:22352078-22353461,intron_8:22349703-22351996,;	PG_A	3	56	MIER3
oar_circ_0001825	chr16	23275262	23285456	+	10194	ENSOARG00000007507;	intron_5:23282070-23285296,exon_6:23285296-23285456,exon_4:23281223-23281390,intron_3:23276559-23281223,intron_4:23281390-23281915,intron_2:23275568-23276438,exon_2:23275262-23275568,exon_5:23281915-23282070,;	PG_A	2	251	IL6ST
oar_circ_0001826	chr16	23547861	23562512	+	14651	ENSOARG00000007689;	intron_7:23552909-23555792,exon_8:23555792-23555987,intron_8:23555987-23562404,intron_6:23548032-23552849,;	PG_E	2	85	SLC38A9
oar_circ_0001827	chr16	23547861	23578054	+	30193	ENSOARG00000007689;	intron_7:23552909-23555792,exon_8:23555792-23555987,intron_6:23548032-23552849,exon_6:23547861-23548032,intron_9:23562512-23577947,intron_8:23555987-23562404,;	PG_A	5	132	SLC38A9
oar_circ_0001828	chr16	23722375	23756269	+	33894	ENSOARG00000007720;	intron_2:23749510-23755988,exon_3:23755988-23756269,exon_2:23749331-23749510,intron_1:23684919-23749358,;	PG_A,PG_E	20,6	349606	PPAP2A
oar_circ_0001829	chr16	23749358	23756269	+	6911	ENSOARG00000007720;	exon_3:23755988-23756269,intron_2:23749510-23755988,;	PG_A,PG_E	4,6	127167	PPAP2A
oar_circ_0001830	chr16	23749358	23758766	+	9408	ENSOARG00000007720;	intron_3:23756269-23786705,exon_3:23755988-23756269,intron_2:23749510-23755988,;	PG_A,PG_E	8,2	151193	PPAP2A
oar_circ_0001831	chr16	23808338	23815593	-	7255	ENSOARG00000007764;	intron_4:23810748-23815487,exon_25:23808338-23808501,intron_3:23808501-23810691,;	PG_A	3	127	SKIV2L2
oar_circ_0001832	chr16	23808338	23828070	-	19732	ENSOARG00000007764;	exon_21:23823643-23823832,intron_4:23810748-23815487,intron_5:23815602-23818406,exon_22:23818406-23818570,intron_3:23808501-23810691,intron_7:23823832-23824896,intron_8:23825007-23827941,exon_25:23808338-23808501,intron_6:23818570-23823643,;	PG_A,PG_E	23,5	389441	SKIV2L2
oar_circ_0001833	chr16	23836711	23862025	-	25314	ENSOARG00000007764;	intron_10:23836780-23837361,exon_16:23844668-23844819,intron_19:23858327-23859467,exon_17:23837361-23837534,intron_13:23848759-23850906,intron_16:23854991-23856551,intron_15:23852952-23854911,intron_12:23844819-23848633,exon_6:23861850-23862025,intron_14:23851008-23852841,intron_18:23857825-23858228,intron_11:23837534-23844668,intron_21:23860905-23861850,intron_20:23859592-23860814,intron_17:2385…	PG_A	4	487	SKIV2L2
oar_circ_0001834	chr16	23848633	23852952	-	4319	ENSOARG00000007764;	intron_14:23851008-23852841,intron_13:23848759-23850906,;	PG_A	2	63	SKIV2L2
oar_circ_0001835	chr16	23848633	23862025	-	13392	ENSOARG00000007764;	intron_15:23852952-23854911,intron_20:23859592-23860814,intron_21:23860905-23861850,intron_14:23851008-23852841,intron_17:23856683-23857722,intron_16:23854991-23856551,intron_13:23848759-23850906,intron_18:23857825-23858228,intron_19:23858327-23859467,exon_6:23861850-23862025,;	PG_E	2	325	SKIV2L2
oar_circ_0001836	chr16	23857722	23859592	-	1870	ENSOARG00000007764;	intron_19:23858327-23859467,intron_18:23857825-23858228,;	PG_A	2	24	SKIV2L2
oar_circ_0001837	chr16	23901326	23910666	+	9340	ENSOARG00000007827;	intron_7:23901456-23902171,intron_8:23902317-23910543,;	PG_A	2	49	DHX29
oar_circ_0001838	chr16	24880429	24880912	+	483	ENSOARG00000008076;	intron_2:24868940-24995191,;	PG_A	2	7	ARL15
oar_circ_0001839	chr16	26259058	26271164	-	12106	ENSOARG00000008285;	intron_26:26259379-26261803,intron_27:26261916-26271043,;	PG_E	2	178	ITGA1
oar_circ_0001840	chr16	28398683	28414736	-	16053	ENSOARG00000008401;	intron_19:28399284-28410682,intron_22:28414089-28414646,intron_20:28410777-28412058,intron_21:28412136-28414018,intron_18:28398774-28399223,;	PG_A	2	70	PARP8
oar_circ_0001841	chr16	28410682	28414736	-	4054	ENSOARG00000008401;	intron_22:28414089-28414646,intron_20:28410777-28412058,intron_21:28412136-28414018,;	PG_A	2	7	PARP8
oar_circ_0001842	chr16	2845359	2857451	+	12092	ENSOARG00000003427;	exon_3:2857284-2857451,intron_2:2849054-2857284,intron_1:2845506-2848963,;	PG_A,PG_E	2,3	129243	RANBP17
oar_circ_0001843	chr16	2845359	2862783	+	17424	ENSOARG00000003427;	intron_3:2857451-2862717,intron_2:2849054-2857284,intron_1:2845506-2848963,exon_3:2857284-2857451,;	PG_A,PG_E	12,9	143261	RANBP17
oar_circ_0001844	chr16	2845359	2880227	+	34868	ENSOARG00000003427;	intron_6:2870090-2872814,exon_10:2877840-2878013,exon_3:2857284-2857451,intron_10:2878013-2880033,intron_9:2876688-2877840,intron_8:2875197-2876541,exon_6:2869924-2870090,intron_3:2857451-2862717,intron_2:2849054-2857284,intron_7:2872888-2875077,exon_11:2880033-2880227,intron_1:2845506-2848963,intron_5:2869147-2869924,intron_4:2862783-2869042,;	PG_A,PG_E	11,14	460687	RANBP17
oar_circ_0001845	chr16	2855933	2880227	+	24294	ENSOARG00000003427;	intron_5:2869147-2869924,intron_4:2862783-2869042,intron_2:2849054-2857284,intron_7:2872888-2875077,exon_11:2880033-2880227,exon_6:2869924-2870090,intron_8:2875197-2876541,intron_9:2876688-2877840,intron_3:2857451-2862717,exon_10:2877840-2878013,intron_6:2870090-2872814,intron_10:2878013-2880033,exon_3:2857284-2857451,;	PG_A,PG_E	7,9	352462	RANBP17
oar_circ_0001846	chr16	2857284	2880227	+	22943	ENSOARG00000003427;	exon_11:2880033-2880227,intron_7:2872888-2875077,intron_5:2869147-2869924,intron_4:2862783-2869042,intron_8:2875197-2876541,intron_9:2876688-2877840,exon_6:2869924-2870090,intron_3:2857451-2862717,intron_6:2870090-2872814,exon_10:2877840-2878013,exon_3:2857284-2857451,intron_10:2878013-2880033,;	PG_A,PG_E	71,51	343447	RANBP17
oar_circ_0001847	chr16	2869042	2880227	+	11185	ENSOARG00000003427;	intron_5:2869147-2869924,exon_11:2880033-2880227,intron_7:2872888-2875077,exon_6:2869924-2870090,intron_8:2875197-2876541,intron_9:2876688-2877840,exon_10:2877840-2878013,intron_6:2870090-2872814,intron_10:2878013-2880033,;	PG_A,PG_E	9,2	238306	RANBP17
oar_circ_0001848	chr16	2869042	2937633	+	68591	ENSOARG00000003427;	intron_5:2869147-2869924,intron_7:2872888-2875077,intron_12:2915174-2937497,exon_11:2880033-2880227,exon_6:2869924-2870090,intron_9:2876688-2877840,intron_8:2875197-2876541,intron_11:2880227-2915068,exon_10:2877840-2878013,intron_6:2870090-2872814,intron_10:2878013-2880033,;	PG_A,PG_E	22,23	398592	RANBP17
oar_circ_0001849	chr16	28706121	28708646	+	2525	ENSOARG00000008468;	exon_1:28708495-28708646,;	PG_A,PG_E	6,4	7,5	EMB
oar_circ_0001850	chr16	28728923	28729629	+	706	ENSOARG00000008468;	intron_3:28729302-28729540,exon_3:28729101-28729302,;	PG_E	2	73	EMB
oar_circ_0001851	chr16	28728923	28741283	+	12360	ENSOARG00000008468;	intron_4:28729629-28741155,intron_3:28729302-28729540,exon_3:28729101-28729302,;	PG_A,PG_E	4,3	250235	EMB
oar_circ_0001852	chr16	29166947	29167371	+	424	--	--	PG_A	2	0	--
oar_circ_0001853	chr16	3081934	3092646	+	10712	ENSOARG00000003427;	intron_15:3082008-3083030,intron_16:3083111-3092381,;	PG_E	2	124	RANBP17
oar_circ_0001854	chr16	31127079	31148683	-	21604	ENSOARG00000008573;	intron_4:31146138-31148523,exon_18:31148523-31148683,intron_3:31128771-31146056,intron_2:31127195-31128652,;	PG_A	6	474	NNT
oar_circ_0001855	chr16	31170193	31170879	-	686	ENSOARG00000008573;	intron_14:31170385-31170745,exon_9:31170193-31170385,;	PG_A,PG_E	8,3	35,41	NNT
oar_circ_0001856	chr16	31189803	31205128	-	15325	ENSOARG00000008573;	exon_7:31189803-31189991,intron_18:31197987-31201867,intron_16:31189991-31192680,exon_3:31204898-31205128,intron_17:31192769-31197899,exon_4:31201867-31202085,intron_19:31202085-31204898,;	PG_A	2	839	NNT
oar_circ_0001857	chr16	31189803	31211808	-	22005	ENSOARG00000008573;	intron_18:31197987-31201867,intron_20:31205128-31211603,exon_2:31211603-31211808,exon_7:31189803-31189991,intron_19:31202085-31204898,exon_4:31201867-31202085,intron_16:31189991-31192680,intron_17:31192769-31197899,exon_3:31204898-31205128,;	PG_A,PG_E	3,3	1088876	NNT
oar_circ_0001858	chr16	31321633	31322021	+	388	ENSOARG00000008641;	exon_2:31321633-31322021,;	PG_A	4	53	C5orf28
oar_circ_0001859	chr16	31466592	31467658	-	1066	ENSOARG00000008720;	exon_2:31466592-31467658,;	PG_A	6	122	NIM1K
oar_circ_0001860	chr16	31847888	31859631	-	11743	ENSOARG00000008837;	exon_6:31854984-31855163,exon_5:31859470-31859631,intron_3:31847979-31850323,intron_4:31850489-31854984,intron_5:31855163-31859470,;	PG_E	6	91	GHR
oar_circ_0001861	chr16	32628764	32651910	+	23146	ENSOARG00000008923;	intron_5:32642847-32649146,exon_5:32642697-32642847,intron_2:32628873-32630568,intron_4:32639665-32642697,intron_3:32630659-32639529,intron_6:32649253-32651849,;	PG_A	8	134	OXCT1
oar_circ_0001862	chr16	328699	336429	-	7730	ENSOARG00000002732;	exon_7:325917-328885,intron_1:328885-330237,intron_2:330363-335177,intron_3:335301-336252,exon_4:336252-336429,;	PG_A,PG_E	5,5	237324	PANK3
oar_circ_0001863	chr16	328699	338693	-	9994	ENSOARG00000002732;	exon_4:336252-336429,exon_3:338439-338693,exon_7:325917-328885,intron_1:328885-330237,intron_2:330363-335177,intron_4:336429-338439,intron_3:335301-336252,;	PG_A,PG_E	2,2	376524	PANK3
oar_circ_0001864	chr16	330237	336429	-	6192	ENSOARG00000002732;	intron_3:335301-336252,exon_4:336252-336429,intron_2:330363-335177,;	PG_A	2	209	PANK3
oar_circ_0001865	chr16	33089963	33090672	+	709	ENSOARG00000008952;	exon_1:33089169-33090672,;	PG_E	2	355	PLCXD3
oar_circ_0001866	chr16	33454172	33499953	-	45781	ENSOARG00000009128;	exon_15:33495545-33495737,exon_18:33481055-33485708,intron_3:33491239-33495545,intron_1:33485708-33487688,exon_17:33487688-33487873,intron_4:33495737-33499820,intron_2:33487873-33491148,;	PG_A	6	146	C7
oar_circ_0001867	chr16	33487688	33499953	-	12265	ENSOARG00000009128;	exon_17:33487688-33487873,intron_4:33495737-33499820,intron_3:33491239-33495545,exon_15:33495545-33495737,intron_2:33487873-33491148,;	PG_E	2	71	C7
oar_circ_0001868	chr16	33495545	33499953	-	4408	ENSOARG00000009128;	intron_4:33495737-33499820,exon_15:33495545-33495737,;	PG_A	3	22	C7
oar_circ_0001869	chr16	33628262	33634166	+	5904	ENSOARG00000009317;	intron_2:33628404-33630080,intron_3:33630174-33634021,;	PG_A,PG_E	13,10	95,96	PRKAA1
oar_circ_0001870	chr16	33628262	33636431	+	8169	ENSOARG00000009317;	intron_5:33634166-33636343,intron_3:33630174-33634021,intron_2:33628404-33630080,;	PG_A	2	124	PRKAA1
oar_circ_0001871	chr16	33628262	33641334	+	13072	ENSOARG00000009317;	exon_7:33638461-33638686,intron_5:33634166-33636343,exon_8:33640610-33641097,intron_2:33628404-33630080,intron_3:33630174-33634021,intron_7:33638686-33640610,intron_6:33636431-33638461,;	PG_A,PG_E	14,18	446387	PRKAA1
oar_circ_0001872	chr16	33628262	33643080	+	14818	ENSOARG00000009317;	exon_8:33640610-33641097,exon_10:33642869-33643114,intron_3:33630174-33634021,exon_7:33638461-33638686,intron_9:33641334-33642869,intron_6:33636431-33638461,intron_7:33638686-33640610,intron_5:33634166-33636343,intron_2:33628404-33630080,;	PG_A	2	514	PRKAA1
oar_circ_0001873	chr16	33668953	33678865	+	9912	ENSOARG00000009358;	exon_4:33673853-33674207,intron_3:33670881-33673853,intron_2:33669091-33670749,;	PG_A	2	255	TTC33
oar_circ_0001874	chr16	34976619	34977963	+	1344	ENSOARG00000009431;	exon_1:34976595-34976812,intron_1:34976812-34977823,;	PG_E	14	24	DAB2
oar_circ_0001875	chr16	35332035	35354339	+	22304	ENSOARG00000009682;	intron_3:35332133-35353390,intron_4:35353455-35354207,;	PG_A	7	327	RICTOR
oar_circ_0001876	chr16	35364368	35371352	+	6984	ENSOARG00000009682;	intron_8:35366845-35371284,exon_8:35366675-35366845,intron_7:35364495-35366675,;	PG_E	4	181	RICTOR
oar_circ_0001877	chr16	35364368	35379580	+	15212	ENSOARG00000009682;	exon_8:35366675-35366845,intron_7:35364495-35366675,intron_8:35366845-35371284,intron_10:35374594-35378097,intron_11:35378180-35379492,intron_9:35371352-35374526,;	PG_A,PG_E	10,13	279348	RICTOR
oar_circ_0001878	chr16	35388045	35395679	+	7634	ENSOARG00000009682;	intron_24:35388977-35389415,intron_22:35388172-35388565,exon_23:35388565-35388730,intron_26:35393959-35394399,intron_27:35394487-35395586,intron_25:35389494-35393849,;	PG_A,PG_E	4,2	278361	RICTOR
oar_circ_0001879	chr16	35403228	35414051	+	10823	ENSOARG00000009682;	exon_32:35403228-35403406,exon_34:35404907-35405141,exon_35:35413438-35413594,intron_32:35403406-35404130,intron_33:35404215-35404907,intron_34:35405141-35413438,intron_35:35413594-35413927,;	PG_A	2	229	RICTOR
oar_circ_0001880	chr16	35416386	35416703	-	317	--	--	PG_A	2	0	--
oar_circ_0001881	chr16	35457694	35465581	-	7887	ENSOARG00000009845;	intron_15:35457866-35465408,exon_3:35457694-35457866,exon_2:35465408-35465581,;	PG_E	3	43	OSMR
oar_circ_0001882	chr16	35815312	35819795	+	4483	ENSOARG00000009932;	intron_3:35815473-35817105,exon_3:35815312-35815473,intron_4:35817220-35819658,;	PG_E	3	82	--
oar_circ_0001883	chr16	35815312	35826899	+	11587	ENSOARG00000009932;	intron_3:35815473-35817105,intron_5:35819795-35826735,exon_6:35826735-35826899,exon_3:35815312-35815473,intron_4:35817220-35819658,;	PG_E	6	195	--
oar_circ_0001884	chr16	36631084	36636968	-	5884	ENSOARG00000010187;	intron_3:36633373-36635161,exon_17:36631084-36631247,intron_2:36631247-36633256,intron_4:36635241-36636867,;	PG_E	2	62	WDR70
oar_circ_0001885	chr16	36659392	36665174	-	5782	ENSOARG00000010187;	intron_6:36659531-36661624,intron_7:36661709-36665074,;	PG_A,PG_E	2,3	12,20	WDR70
oar_circ_0001886	chr16	36928674	36931032	+	2358	ENSOARG00000010255;	intron_21:36928772-36930901,;	PG_A	2	13	NUP155
oar_circ_0001887	chr16	36971494	36981199	+	9705	ENSOARG00000010431;	intron_12:36980916-36981118,intron_6:36972975-36973403,intron_9:36978779-36979034,exon_10:36979034-36979190,intron_8:36976331-36978529,exon_11:36979361-36980131,intron_11:36980131-36980707,intron_7:36973507-36976148,exon_12:36980707-36980916,exon_6:36972818-36972975,exon_9:36978529-36978779,exon_8:36976148-36976331,intron_10:36979190-36979361,intron_5:36971601-36972818,;	PG_A	2	315	C5orf42
oar_circ_0001888	chr16	36972818	36976331	+	3513	ENSOARG00000010431;	exon_8:36976148-36976331,exon_6:36972818-36972975,intron_7:36973507-36976148,;	PG_A,PG_E	2,3	41,51	C5orf42
oar_circ_0001889	chr16	36972818	36984050	+	11232	ENSOARG00000010431;	intron_7:36973507-36976148,intron_11:36980131-36980707,exon_12:36980707-36980916,exon_9:36978529-36978779,intron_13:36981199-36983885,exon_6:36972818-36972975,exon_8:36976148-36976331,intron_10:36979190-36979361,exon_14:36983885-36984050,intron_12:36980916-36981118,intron_6:36972975-36973403,exon_11:36979361-36980131,intron_9:36978779-36979034,exon_10:36979034-36979190,intron_8:36976331-36978529,;	PG_A	2	323	C5orf42
oar_circ_0001890	chr16	36972840	36976331	+	3491	ENSOARG00000010431;	intron_6:36972975-36973403,intron_7:36973507-36976148,exon_8:36976148-36976331,;	PG_A	2	38	C5orf42
oar_circ_0001891	chr16	37005657	37010639	+	4982	ENSOARG00000010431;	intron_25:37008343-37009106,intron_28:37010043-37010431,exon_24:37005657-37005958,exon_28:37009872-37010043,intron_24:37005958-37007433,exon_25:37007433-37008343,intron_26:37009214-37009543,;	PG_A,PG_E	11,3	279312	C5orf42
oar_circ_0001892	chr16	37007433	37010639	+	3206	ENSOARG00000010431;	intron_25:37008343-37009106,intron_27:37009547-37009872,intron_28:37010043-37010431,exon_28:37009872-37010043,exon_25:37007433-37008343,intron_26:37009214-37009543,;	PG_A	2	190	C5orf42
oar_circ_0001893	chr16	37089265	37093403	-	4138	ENSOARG00000010580;	intron_4:37091550-37093256,intron_3:37089440-37091275,exon_45:37089265-37089440,exon_44:37091275-37091550,;	PG_A	2	77	NIPBL
oar_circ_0001894	chr16	37100682	37104612	-	3930	ENSOARG00000010580;	intron_11:37103768-37104259,intron_10:37102792-37103613,intron_9:37100856-37102701,exon_39:37100682-37100856,;	PG_A	4	45	NIPBL
oar_circ_0001895	chr16	37103613	37104612	-	999	ENSOARG00000010580;	exon_37:37103613-37103768,intron_11:37103768-37104259,;	PG_A,PG_E	8,6	1,6	NIPBL
oar_circ_0001896	chr16	37132237	37140817	-	8580	ENSOARG00000010580;	intron_26:37134210-37136995,intron_27:37137134-37138396,intron_28:37138497-37138943,intron_29:37139024-37139589,intron_24:37132381-37133357,exon_17:37140585-37140817,intron_30:37139741-37140585,intron_25:37133490-37134127,;	PG_A	2	115	NIPBL
oar_circ_0001897	chr16	37136995	37140817	-	3822	ENSOARG00000010580;	intron_30:37139741-37140585,intron_29:37139024-37139589,intron_28:37138497-37138943,exon_17:37140585-37140817,exon_18:37139589-37139741,intron_27:37137134-37138396,;	PG_A,PG_E	3,5	69117	NIPBL
oar_circ_0001898	chr16	37136995	37143274	-	6279	ENSOARG00000010580;	intron_28:37138497-37138943,exon_17:37140585-37140817,intron_31:37140817-37143187,intron_30:37139741-37140585,intron_27:37137134-37138396,intron_29:37139024-37139589,;	PG_A	3	91	NIPBL
oar_circ_0001899	chr16	37143187	37153452	-	10265	ENSOARG00000010580;	intron_36:37148643-37153269,intron_33:37146368-37147959,exon_12:37148445-37148643,intron_32:37143274-37146264,exon_11:37153269-37153452,intron_35:37148217-37148445,;	PG_A	2	189	NIPBL
oar_circ_0001900	chr16	37190222	37197220	-	6998	ENSOARG00000010580;	exon_3:37197054-37197220,intron_43:37190990-37195004,intron_42:37190374-37190890,intron_44:37195132-37197054,;	PG_A,PG_E	18,6	186283	NIPBL
oar_circ_0001901	chr16	3721344	3740740	-	19396	ENSOARG00000003635;	exon_8:3728264-3728514,intron_2:3721530-3722570,intron_4:3723614-3725334,intron_7:3730325-3732301,intron_9:3739679-3740553,exon_4:3740553-3740740,intron_3:3722649-3723503,intron_8:3732439-3739588,intron_6:3728514-3730206,intron_5:3725453-3728264,exon_12:3721344-3721530,;	PG_E	3	564	FBXW11
oar_circ_0001902	chr16	37927592	37929630	+	2038	ENSOARG00000010886;	intron_3:37928653-37929548,intron_2:37927681-37928564,;	PG_A,PG_E	8,5	20,22	NADK2
oar_circ_0001903	chr16	37927592	37936022	+	8430	ENSOARG00000010886;	intron_3:37928653-37929548,intron_5:37934442-37935879,intron_4:37929630-37934358,intron_2:37927681-37928564,;	PG_A	3	90	NADK2
oar_circ_0001904	chr16	38016306	38016891	+	585	ENSOARG00000010980;	exon_1:38016306-38016536,;	PG_A	3	89	LMBRD2
oar_circ_0001905	chr16	38016306	38049828	+	33522	ENSOARG00000010980;	intron_14:38045325-38046599,exon_8:38033612-38033796,intron_7:38033257-38033612,exon_9:38034185-38034367,intron_9:38034367-38035227,intron_12:38039926-38043993,intron_2:38016891-38018480,intron_5:38022573-38030205,intron_13:38044097-38045278,intron_6:38030280-38033143,intron_3:38018576-38021289,exon_4:38021289-38021457,exon_1:38016306-38016536,intron_4:38021457-38022362,intron_15:38046705-3804969…	PG_A,PG_E	4,5	545469	LMBRD2
oar_circ_0001906	chr16	38035227	38039926	+	4699	ENSOARG00000010980;	intron_10:38035361-38039086,intron_11:38039192-38039828,;	PG_A,PG_E	8,5	27,35	LMBRD2
oar_circ_0001907	chr16	38333863	38340234	-	6371	ENSOARG00000011315;	intron_8:38334093-38337403,exon_33:38333863-38334093,intron_9:38337542-38340105,;	PG_A	2	18	SPEF2
oar_circ_0001908	chr16	38385656	38404231	-	18575	ENSOARG00000011315;	intron_19:38394970-38402139,intron_20:38402297-38404122,intron_18:38385731-38394802,exon_22:38394802-38394970,;	PG_A	4	212	SPEF2
oar_circ_0001909	chr16	38402139	38419078	-	16939	ENSOARG00000011315;	intron_25:38416934-38417615,intron_24:38415322-38416895,intron_23:38412901-38415260,intron_21:38404231-38409137,intron_22:38409394-38412797,intron_20:38402297-38404122,exon_19:38409137-38409394,intron_26:38417640-38418923,exon_14:38418923-38419078,;	PG_A	4	283	SPEF2
oar_circ_0001910	chr16	38409137	38419078	-	9941	ENSOARG00000011315;	intron_23:38412901-38415260,exon_19:38409137-38409394,exon_14:38418923-38419078,intron_26:38417640-38418923,intron_25:38416934-38417615,intron_22:38409394-38412797,intron_24:38415322-38416895,;	PG_A	3	166	SPEF2
oar_circ_0001911	chr16	38439677	38469945	-	30268	ENSOARG00000011315;	exon_9:38460967-38461154,intron_31:38450076-38460967,exon_10:38449887-38450076,exon_12:38439677-38439846,intron_29:38439846-38444976,intron_37:38469051-38469692,intron_33:38465442-38467061,exon_11:38444976-38445164,intron_30:38445164-38449887,exon_3:38469692-38469945,intron_36:38467403-38469034,intron_32:38461154-38465377,;	PG_E	4	288	SPEF2
oar_circ_0001912	chr16	38474636	38475121	-	485	ENSOARG00000011315;	intron_38:38469945-38477861,;	PG_A	2	7	SPEF2
oar_circ_0001913	chr16	3890459	3907325	-	16866	ENSOARG00000003730;	exon_14:3907145-3907325,intron_5:3890584-3892304,intron_6:3892434-3895396,intron_7:3895489-3907145,;	PG_A	2	33	STK10
oar_circ_0001914	chr16	39003910	39008796	+	4886	ENSOARG00000011449;	intron_2:39004023-39006844,intron_3:39006977-39008626,exon_4:39008626-39008796,;	PG_A	3	58	PRLR
oar_circ_0001915	chr16	39131760	39134067	-	2307	ENSOARG00000011506;	intron_7:39131912-39132772,exon_5:39132772-39133077,intron_9:39133619-39133943,;	PG_A	4	130	DNAJC21
oar_circ_0001916	chr16	39247248	39251057	-	3809	ENSOARG00000011727;	intron_3:39247398-39248571,exon_14:39248571-39250107,;	PG_A	4	184	RAI14
oar_circ_0001917	chr16	39247248	39261183	-	13935	ENSOARG00000011727;	exon_14:39248571-39250107,intron_3:39247398-39248571,intron_11:39259575-39261112,exon_8:39258671-39258850,intron_4:39250107-39250938,intron_7:39256163-39257082,intron_10:39258850-39259468,intron_6:39253549-39256076,intron_9:39258409-39258671,intron_8:39257169-39258380,intron_5:39251057-39253494,;	PG_E	2	552	RAI14
oar_circ_0001918	chr16	3943581	3950906	-	7325	ENSOARG00000003730;	intron_16:3943731-3950857,;	PG_A,PG_E	5,2	13,16	STK10
oar_circ_0001919	chr16	40078744	40080785	+	2041	ENSOARG00000011993;	exon_13:40078744-40078989,intron_13:40078989-40080646,;	PG_E	3	7	ADAMTS12
oar_circ_0001920	chr16	40233761	40240923	-	7162	ENSOARG00000012085;	intron_8:40235007-40236143,intron_11:40238321-40239073,intron_13:40239305-40239555,intron_14:40239673-40240801,intron_10:40237623-40238174,intron_6:40234250-40234611,exon_11:40236143-40236310,intron_9:40236310-40237524,exon_12:40234844-40235007,;	PG_E	2	131	TARS
oar_circ_0001921	chr16	40237524	40239673	-	2149	ENSOARG00000012085;	intron_10:40237623-40238174,intron_13:40239305-40239555,intron_11:40238321-40239073,;	PG_E	2	44	TARS
oar_circ_0001922	chr16	4045542	4046400	-	858	ENSOARG00000003824;	exon_1:4046163-4046401,intron_1:4030315-4046163,;	PG_A,PG_E	2,4	39,41	UBTD2
oar_circ_0001923	chr16	4046163	4050041	-	3878	ENSOARG00000003824;	exon_1:4046163-4046401,;	PG_A	2	36	UBTD2
oar_circ_0001924	chr16	41125228	41130512	+	5284	ENSOARG00000012233;	exon_2:41125340-41125520,intron_2:41125520-41127130,intron_3:41127275-41130293,exon_4:41130293-41130512,;	PG_E	5	113	ZFR
oar_circ_0001925	chr16	41146896	41148874	+	1978	ENSOARG00000012233;	exon_8:41146896-41147090,intron_8:41147090-41148754,;	PG_A	2	50	ZFR
oar_circ_0001926	chr16	41149974	41155861	+	5887	ENSOARG00000012233;	intron_10:41150120-41153564,exon_13:41155710-41155861,exon_11:41153564-41153727,exon_12:41154814-41155020,intron_12:41155020-41155710,intron_11:41153727-41154814,;	PG_A	8	179	ZFR
oar_circ_0001927	chr16	41255031	41258778	+	3747	ENSOARG00000012245;	intron_10:41257182-41258707,intron_9:41255156-41257103,;	PG_A,PG_E	3,3	23,36	MTMR12
oar_circ_0001928	chr16	41340061	41343281	+	3220	ENSOARG00000012312;	intron_2:41340193-41343166,;	PG_A,PG_E	3,2	42,63	GOLPH3
oar_circ_0001929	chr16	4145492	4148355	-	2863	ENSOARG00000003898;	intron_4:4146548-4148128,exon_10:4148128-4148355,intron_3:4145618-4146498,;	PG_E	2	24	SH3PXD2B
oar_circ_0001930	chr16	41455010	41463768	-	8758	ENSOARG00000012358;	intron_22:41455160-41460579,intron_23:41460712-41463625,;	PG_A	3	17	-
oar_circ_0001931	chr16	41460579	41463768	-	3189	ENSOARG00000012358;	intron_23:41460712-41463625,;	PG_E	2	14	-
oar_circ_0001932	chr16	41863864	41866301	-	2437	ENSOARG00000012474;	exon_4:41865871-41866301,intron_5:41863927-41865871,;	PG_A	5	95	C5orf22
oar_circ_0001933	chr16	41863864	41869060	-	5196	ENSOARG00000012474;	intron_5:41863927-41865871,intron_6:41866301-41868910,exon_4:41865871-41866301,;	PG_A,PG_E	8,2	120130	C5orf22
oar_circ_0001934	chr16	41887054	41887543	+	489	ENSOARG00000012525;	intron_3:41886622-41892630,;	PG_A	2	3	DROSHA
oar_circ_0001935	chr16	41895999	41898183	+	2184	ENSOARG00000012525;	intron_5:41896141-41898028,;	PG_A	6	5	DROSHA
oar_circ_0001936	chr16	46562132	46576150	+	14018	ENSOARG00000012712;	exon_8:46575896-46576150,exon_4:46562132-46562427,intron_4:46562427-46570362,intron_6:46571270-46573954,intron_7:46574142-46575896,;	PG_A	3	23	CDH9
oar_circ_0001937	chr16	4839120	4844043	+	4923	ENSOARG00000004089;	intron_3:4841519-4842956,exon_2:4839120-4839316,exon_4:4842956-4844043,intron_2:4839316-4841393,;	PG_A,PG_E	9,10	630489	CREBRF
oar_circ_0001938	chr16	4839120	4853969	+	14849	ENSOARG00000004089;	intron_2:4839316-4841393,intron_6:4852468-4853895,exon_2:4839120-4839316,exon_4:4842956-4844043,exon_5:4850227-4850422,intron_4:4844043-4850227,exon_6:4852278-4852468,intron_5:4850422-4852278,intron_3:4841519-4842956,;	PG_A	2	799	CREBRF
oar_circ_0001939	chr16	4850227	4853969	+	3742	ENSOARG00000004089;	exon_5:4850227-4850422,intron_5:4850422-4852278,intron_6:4852468-4853895,exon_6:4852278-4852468,;	PG_A,PG_E	2,2	87,99	CREBRF
oar_circ_0001940	chr16	56346050	56347919	+	1869	ENSOARG00000012972;	intron_24:56346917-56347795,exon_24:56346050-56346917,;	PG_E	3	85	MYO10
oar_circ_0001941	chr16	5661956	5698302	+	36346	ENSOARG00000004239;	intron_2:5662038-5681791,intron_3:5681842-5698128,exon_5:5698128-5698302,;	PG_A	5	1519	CPEB4
oar_circ_0001942	chr16	5681791	5709054	+	27263	ENSOARG00000004239;	intron_6:5703237-5703591,intron_3:5681842-5698128,intron_8:5707755-5708872,intron_7:5703710-5707640,exon_5:5698128-5698302,exon_8:5708866-5709054,intron_5:5698302-5703147,;	PG_A	8	859	CPEB4
oar_circ_0001943	chr16	5698128	5709054	+	10926	ENSOARG00000004239;	intron_7:5703710-5707640,exon_5:5698128-5698302,exon_8:5708866-5709054,intron_5:5698302-5703147,intron_6:5703237-5703591,intron_8:5707755-5708872,;	PG_A	18	304	CPEB4
oar_circ_0001944	chr16	58392054	58400356	-	8302	ENSOARG00000013114;	intron_5:58394664-58400279,intron_4:58392198-58394569,;	PG_A,PG_E	9,4	83,66	OTULIN
oar_circ_0001945	chr16	58451215	58452723	-	1508	ENSOARG00000013160;	intron_4:58451365-58452252,exon_3:58452563-58452729,;	PG_A	7	4	FAM105A
oar_circ_0001946	chr16	58551165	58556110	-	4945	ENSOARG00000013279;	intron_25:58554449-58555961,intron_23:58551235-58552962,intron_24:58553066-58554382,;	PG_A	2	39	TRIO
oar_circ_0001947	chr16	58648813	58652333	-	3520	ENSOARG00000013279;	intron_44:58648936-58652217,;	PG_A	4	14	TRIO
oar_circ_0001948	chr16	58709362	58710310	-	948	ENSOARG00000013279;	intron_61:58704019-58716762,;	PG_E	2	14	TRIO
oar_circ_0001949	chr16	59108328	59114529	+	6201	ENSOARG00000013498;	exon_4:59112390-59112551,exon_5:59114307-59114529,intron_2:59108463-59109433,intron_4:59112551-59114307,intron_3:59109518-59112390,;	PG_E	9	34	DNAH5
oar_circ_0001950	chr16	59108328	59127920	+	19592	ENSOARG00000013498;	intron_3:59109518-59112390,exon_7:59118587-59118764,intron_2:59108463-59109433,intron_6:59117812-59118587,intron_7:59118764-59120278,exon_5:59114307-59114529,exon_11:59127704-59127920,intron_4:59112551-59114307,intron_5:59114529-59117674,intron_8:59120392-59121345,exon_4:59112390-59112551,;	PG_A,PG_E	7,2	39,64	DNAH5
oar_circ_0001951	chr16	59108328	59131234	+	22906	ENSOARG00000013498;	intron_3:59109518-59112390,intron_8:59120392-59121345,intron_10:59126564-59127704,intron_2:59108463-59109433,exon_4:59112390-59112551,exon_5:59114307-59114529,intron_7:59118764-59120278,intron_5:59114529-59117674,intron_11:59127920-59131126,intron_9:59121453-59126441,exon_11:59127704-59127920,;	PG_A	4	61	DNAH5
oar_circ_0001952	chr16	59249133	59277213	+	28080	ENSOARG00000013498;	intron_64:59270657-59277009,exon_64:59270480-59270657,exon_62:59268283-59268515,exon_65:59277009-59277213,intron_62:59268515-59269902,intron_61:59257590-59268283,exon_61:59257322-59257590,intron_59:59249264-59256144,;	PG_A	3	43	DNAH5
oar_circ_0001953	chr16	59257322	59270017	+	12695	ENSOARG00000013498;	intron_62:59268515-59269902,exon_61:59257322-59257590,intron_61:59257590-59268283,exon_62:59268283-59268515,;	PG_A	3	24	DNAH5
oar_circ_0001954	chr16	59257322	59270657	+	13335	ENSOARG00000013498;	exon_62:59268283-59268515,exon_64:59270480-59270657,exon_61:59257322-59257590,intron_61:59257590-59268283,intron_62:59268515-59269902,;	PG_A	3	31	DNAH5
oar_circ_0001955	chr16	59330701	59333637	+	2936	ENSOARG00000013498;	intron_82:59330905-59333421,exon_82:59330701-59330905,exon_83:59333421-59333637,;	PG_A,PG_E	4,4	7,17	DNAH5
oar_circ_0001956	chr16	59330701	59341361	+	10660	ENSOARG00000013498;	intron_82:59330905-59333421,exon_82:59330701-59330905,exon_84:59336152-59336365,exon_83:59333421-59333637,intron_83:59333637-59336152,intron_84:59336365-59340177,exon_86:59341129-59341361,;	PG_A	2	30	DNAH5
oar_circ_0001957	chr16	59336152	59341361	+	5209	ENSOARG00000013498;	intron_84:59336365-59340177,exon_86:59341129-59341361,exon_84:59336152-59336365,;	PG_E	3	21	DNAH5
oar_circ_0001958	chr16	62011453	62024574	+	13121	ENSOARG00000013859;	exon_13:62011453-62011627,intron_14:62023393-62024423,intron_13:62011627-62023318,;	PG_A,PG_E	77,21	62137	CTNND2
oar_circ_0001959	chr16	62023318	62024574	+	1256	ENSOARG00000013859;	exon_15:62024423-62024574,intron_14:62023393-62024423,;	PG_A	2	4	CTNND2
oar_circ_0001960	chr16	62124895	62129310	+	4415	ENSOARG00000013859;	intron_18:62125022-62129178,;	PG_A	6	14	CTNND2
oar_circ_0001961	chr16	62124895	62135639	+	10744	ENSOARG00000013859;	intron_19:62129310-62135565,intron_18:62125022-62129178,;	PG_A	4	42	CTNND2
oar_circ_0001962	chr16	62663566	62665716	-	2150	ENSOARG00000014077;	exon_18:62665511-62665716,intron_7:62663636-62665511,;	PG_A,PG_E	3,4	152185	2017-03-06
oar_circ_0001963	chr16	62663566	62670073	-	6507	ENSOARG00000014077;	intron_7:62663636-62665511,exon_18:62665511-62665716,intron_9:62667372-62669972,intron_8:62665716-62667234,;	PG_E	2	348	2017-03-06
oar_circ_0001964	chr16	62665511	62667372	-	1861	ENSOARG00000014077;	exon_18:62665511-62665716,intron_8:62665716-62667234,;	PG_A	2	107	2017-03-06
oar_circ_0001965	chr16	62677822	62685885	-	8063	ENSOARG00000014077;	intron_17:62677874-62681840,intron_19:62682570-62684042,exon_5:62685716-62685885,exon_6:62684042-62684232,intron_18:62681873-62682508,intron_20:62684232-62685716,;	PG_A	6	357	2017-03-06
oar_circ_0001966	chr16	62779407	62786804	+	7397	ENSOARG00000014144;	intron_1:62779641-62782915,exon_1:62779407-62779641,intron_2:62783023-62786661,;	PG_A	6	182	-
oar_circ_0001967	chr16	62800720	62802712	-	1992	ENSOARG00000014259;	exon_8:62801478-62801664,intron_3:62800858-62801478,intron_4:62801664-62802241,intron_5:62802361-62802562,;	PG_A	2	80	CCT5
oar_circ_0001968	chr16	64010345	64013918	+	3573	ENSOARG00000014361;	exon_18:64013699-64013918,intron_17:64010571-64013699,exon_17:64010345-64010571,;	PG_E	3	26	SEMA5A
oar_circ_0001969	chr16	65299098	65315677	-	16579	ENSOARG00000014702;	intron_6:65312051-65315592,intron_5:65301617-65311892,intron_4:65299206-65301470,exon_20:65311892-65312051,;	PG_E	2	369	ADCY2
oar_circ_0001970	chr16	65301470	65315677	-	14207	ENSOARG00000014702;	intron_5:65301617-65311892,exon_20:65311892-65312051,intron_6:65312051-65315592,;	PG_E	2	334	ADCY2
oar_circ_0001971	chr16	65414164	65415221	-	1057	ENSOARG00000014702;	intron_17:65414297-65415062,exon_8:65415062-65415221,;	PG_E	4	32	ADCY2
oar_circ_0001972	chr16	66315774	66322142	-	6368	ENSOARG00000014904;	intron_9:66319390-66320290,intron_7:66315988-66318090,exon_6:66315774-66315988,intron_11:66321294-66322018,intron_8:66318219-66319282,intron_10:66320411-66321247,;	PG_E	3	117	-
oar_circ_0001973	chr16	66318090	66322142	-	4052	ENSOARG00000014904;	intron_10:66320411-66321247,intron_8:66318219-66319282,intron_11:66321294-66322018,intron_9:66319390-66320290,;	PG_A,PG_E	8,18	53,70	-
oar_circ_0001974	chr16	66414838	66427906	-	13068	ENSOARG00000014965;	intron_2:66420241-66423342,intron_3:66423444-66427739,exon_4:66420090-66420241,intron_1:66415123-66420090,exon_2:66427739-66427906,exon_5:66414838-66415123,;	PG_A	2	45	SRD5A1
oar_circ_0001975	chr16	6732928	6734729	+	1801	ENSOARG00000004394;	intron_2:6733063-6734235,intron_3:6734335-6734643,;	PG_A	5	18	FAM169A
oar_circ_0001976	chr16	6732928	6736996	+	4068	ENSOARG00000004394;	intron_4:6734729-6736824,intron_3:6734335-6734643,exon_5:6736824-6736996,intron_2:6733063-6734235,;	PG_A,PG_E	256126	141103	FAM169A
oar_circ_0001977	chr16	6732928	6759832	+	26904	ENSOARG00000004394;	intron_2:6733063-6734235,intron_4:6734729-6736824,exon_6:6756018-6756198,intron_6:6756198-6759703,intron_5:6736996-6756018,exon_5:6736824-6736996,intron_3:6734335-6734643,;	PG_A	7	363	FAM169A
oar_circ_0001978	chr16	6732928	6763061	+	30133	ENSOARG00000004394;	intron_2:6733063-6734235,intron_3:6734335-6734643,exon_5:6736824-6736996,intron_5:6736996-6756018,intron_6:6756198-6759703,intron_4:6734729-6736824,exon_6:6756018-6756198,intron_7:6759832-6762948,;	PG_A	4	371	FAM169A
oar_circ_0001979	chr16	6732930	6736996	+	4066	ENSOARG00000004394;	exon_5:6736824-6736996,intron_2:6733063-6734235,intron_4:6734729-6736824,intron_3:6734335-6734643,;	PG_E	2	103	FAM169A
oar_circ_0001980	chr16	6756018	6759832	+	3814	ENSOARG00000004394;	intron_6:6756198-6759703,exon_6:6756018-6756198,;	PG_A	17	84	FAM169A
oar_circ_0001981	chr16	6756018	6776198	+	20180	ENSOARG00000004394;	intron_7:6759832-6762948,intron_10:6766815-6773066,intron_6:6756198-6759703,exon_6:6756018-6756198,exon_10:6766664-6766815,intron_9:6766104-6766664,intron_8:6763061-6766064,exon_12:6775994-6776198,intron_11:6773223-6775994,exon_11:6773066-6773223,;	PG_A	3	366	FAM169A
oar_circ_0001982	chr16	6773066	6773223	+	157	ENSOARG00000004394;	exon_11:6773066-6773223,;	PG_A	3	6	FAM169A
oar_circ_0001983	chr16	6773066	6776198	+	3132	ENSOARG00000004394;	exon_12:6775994-6776198,exon_11:6773066-6773223,intron_11:6773223-6775994,;	PG_E	2	101	FAM169A
oar_circ_0001984	chr16	6800246	6804506	+	4260	ENSOARG00000004491;	intron_3:6800331-6801695,intron_4:6801753-6802208,intron_5:6802306-6804380,;	PG_A,PG_E	3,7	68109	GFM2
oar_circ_0001985	chr16	6804380	6810062	+	5682	ENSOARG00000004491;	intron_7:6805337-6809973,intron_6:6804506-6805248,;	PG_E	2	86	GFM2
oar_circ_0001986	chr16	6804380	6812240	+	7860	ENSOARG00000004491;	intron_7:6805337-6809973,intron_6:6804506-6805248,intron_9:6811794-6812060,exon_10:6812060-6812240,intron_8:6810062-6811733,;	PG_E	3	130	GFM2
oar_circ_0001987	chr16	6805248	6812240	+	6992	ENSOARG00000004491;	intron_8:6810062-6811733,intron_7:6805337-6809973,exon_10:6812060-6812240,;	PG_A	2	86	GFM2
oar_circ_0001988	chr16	6805248	6812245	+	6997	ENSOARG00000004491;	intron_8:6810062-6811733,exon_10:6812060-6812240,intron_7:6805337-6809973,;	PG_A	2	86	GFM2
oar_circ_0001989	chr16	6809973	6812240	+	2267	ENSOARG00000004491;	exon_10:6812060-6812240,intron_8:6810062-6811733,intron_9:6811794-6812060,;	PG_A,PG_E	25,12	32,44	GFM2
oar_circ_0001990	chr16	6809973	6812245	+	2272	ENSOARG00000004491;	intron_9:6811794-6812060,exon_10:6812060-6812240,intron_8:6810062-6811733,;	PG_A,PG_E	8,11	32,44	GFM2
oar_circ_0001991	chr16	6809973	6820348	+	10375	ENSOARG00000004491;	intron_11:6816100-6817395,intron_9:6811794-6812060,intron_10:6812240-6816019,exon_15:6820158-6820348,intron_12:6817544-6819109,intron_8:6810062-6811733,exon_10:6812060-6812240,;	PG_E	6	99	GFM2
oar_circ_0001992	chr16	6811733	6812240	+	507	ENSOARG00000004491;	intron_9:6811794-6812060,exon_10:6812060-6812240,;	PG_E	2	28	GFM2
oar_circ_0001993	chr16	70933022	70967025	-	34003	ENSOARG00000016113;	intron_11:70963002-70963385,intron_3:70954057-70954564,intron_13:70964116-70964587,intron_14:70964645-70964845,intron_9:70961020-70962398,intron_17:70966467-70966783,exon_14:70959831-70960000,exon_3:70966783-70967025,intron_4:70954797-70955314,intron_1:70947611-70953505,exon_12:70960547-70961020,intron_6:70955681-70959831,intron_16:70965028-70966345,;	PG_A,PG_E	22,32	135215	SLC12A7
oar_circ_0001994	chr16	70952421	70963402	-	10981	ENSOARG00000016113;	exon_14:70959831-70960000,intron_10:70962516-70962888,intron_3:70954057-70954564,intron_1:70947611-70953505,intron_2:70953669-70953949,exon_12:70960547-70961020,intron_9:70961020-70962398,intron_6:70955681-70959831,intron_11:70963002-70963385,;	PG_A	2	67	SLC12A7
oar_circ_0001995	chr16	70953505	70963402	-	9897	ENSOARG00000016113;	intron_11:70963002-70963385,intron_4:70954797-70955314,intron_3:70954057-70954564,intron_6:70955681-70959831,exon_14:70959831-70960000,exon_12:70960547-70961020,intron_9:70961020-70962398,;	PG_A,PG_E	15,36	54,80	SLC12A7
oar_circ_0001996	chr16	71353617	71353852	-	235	--	--	PG_A	2	0	--
oar_circ_0001997	chr16	7740687	7751666	-	10979	ENSOARG00000004819;	intron_6:7743991-7746898,intron_5:7740872-7743890,exon_29:7751483-7751666,intron_7:7747030-7751483,;	PG_A,PG_E	6,5	387313	ARHGEF28
oar_circ_0001998	chr16	7849852	7871261	-	21409	ENSOARG00000004819;	intron_31:7864968-7871080,intron_30:7850539-7864898,exon_5:7871080-7871261,intron_29:7849913-7850486,;	PG_A	4	205	ARHGEF28
[truncated: 8,228 more rows]

## Sheet: Table_S3
Supplementary Tables S3: The hosting gene information of identified circRNAs.
circRNA_id	gene_id	Gene_Name
oar_circ_0000001	ENSOARG00000001215;	PRKAR1B
oar_circ_0000002	ENSOARG00000001215;	PRKAR1B
oar_circ_0000003	ENSOARG00000002422;	-
oar_circ_0000004	--	--
oar_circ_0000005	ENSOARG00000000173;	GML
oar_circ_0000006	--	--
oar_circ_0000007	ENSOARG00000001535;	-
oar_circ_0000008	ENSOARG00000000716;	-
oar_circ_0000009	ENSOARG00000001989;	-
oar_circ_0000010	ENSOARG00000001989;	-
oar_circ_0000011	--	--
oar_circ_0000012	--	--
oar_circ_0000013	--	--
oar_circ_0000014	ENSOARG00000001012;	-
oar_circ_0000015	ENSOARG00000020134;	-
oar_circ_0000016	--	--
oar_circ_0000017	ENSOARG00000017609;	SPSB2
oar_circ_0000018	ENSOARG00000018658;	GPRASP2
oar_circ_0000019	ENSOARG00000018658;	GPRASP2
oar_circ_0000020	ENSOARG00000018658;	GPRASP2
oar_circ_0000021	ENSOARG00000001434;	KCNH2
oar_circ_0000022	ENSOARG00000020080;	-
oar_circ_0000023	ENSOARG00000000308;ENSOARG00000000300;	-;-
oar_circ_0000024	ENSOARG00000000913;	-
oar_circ_0000025	ENSOARG00000017211;	-
oar_circ_0000026	--	--
oar_circ_0000027	ENSOARG00000002435;ENSOARG00000002437;	-;-
oar_circ_0000028	--	--
oar_circ_0000029	--	--
oar_circ_0000030	ENSOARG00000017645;	-
oar_circ_0000031	--	--
oar_circ_0000032	--	--
oar_circ_0000033	ENSOARG00000006823;	SUGT1
oar_circ_0000034	ENSOARG00000006823;	SUGT1
oar_circ_0000035	ENSOARG00000006858;	ELF1
oar_circ_0000036	ENSOARG00000007053;	NAA16
oar_circ_0000037	ENSOARG00000007053;	NAA16
oar_circ_0000038	ENSOARG00000007053;	NAA16
oar_circ_0000039	ENSOARG00000007053;	NAA16
oar_circ_0000040	ENSOARG00000007053;	NAA16
oar_circ_0000041	ENSOARG00000007053;	NAA16
oar_circ_0000042	ENSOARG00000007053;	NAA16
oar_circ_0000043	ENSOARG00000007053;	NAA16
oar_circ_0000044	ENSOARG00000007167;	VWA8
oar_circ_0000045	ENSOARG00000007167;	VWA8
oar_circ_0000046	ENSOARG00000007167;	VWA8
oar_circ_0000047	ENSOARG00000007167;	VWA8
oar_circ_0000048	ENSOARG00000007167;	VWA8
oar_circ_0000049	ENSOARG00000007167;	VWA8
oar_circ_0000050	ENSOARG00000007167;	VWA8
oar_circ_0000051	ENSOARG00000007167;	VWA8
oar_circ_0000052	ENSOARG00000007167;	VWA8
oar_circ_0000053	ENSOARG00000007167;	VWA8
oar_circ_0000054	ENSOARG00000007167;	VWA8
oar_circ_0000055	ENSOARG00000007167;	VWA8
oar_circ_0000056	ENSOARG00000007167;	VWA8
oar_circ_0000057	ENSOARG00000007167;	VWA8
oar_circ_0000058	ENSOARG00000007167;	VWA8
oar_circ_0000059	ENSOARG00000007167;	VWA8
oar_circ_0000060	ENSOARG00000007286;	DGKH
oar_circ_0000061	ENSOARG00000007286;	DGKH
oar_circ_0000062	ENSOARG00000007286;	DGKH
oar_circ_0000063	ENSOARG00000007286;	DGKH
oar_circ_0000064	ENSOARG00000007286;	DGKH
oar_circ_0000065	ENSOARG00000007286;	DGKH
oar_circ_0000066	ENSOARG00000007286;	DGKH
oar_circ_0000067	ENSOARG00000007286;	DGKH
oar_circ_0000068	ENSOARG00000007286;	DGKH
oar_circ_0000069	ENSOARG00000007286;	DGKH
oar_circ_0000070	ENSOARG00000007286;	DGKH
oar_circ_0000071	ENSOARG00000007363;	AKAP11
oar_circ_0000072	ENSOARG00000007363;	AKAP11
oar_circ_0000073	ENSOARG00000007363;	AKAP11
oar_circ_0000074	--	--
oar_circ_0000075	ENSOARG00000007556;	NUFIP1
oar_circ_0000076	ENSOARG00000007556;	NUFIP1
oar_circ_0000077	ENSOARG00000007602;	GPALPP1
oar_circ_0000078	ENSOARG00000007610;	GTF2F2
oar_circ_0000079	ENSOARG00000007620;	SLC25A30
oar_circ_0000080	ENSOARG00000007620;	SLC25A30
oar_circ_0000081	ENSOARG00000007671;	COG3
oar_circ_0000082	ENSOARG00000007671;	COG3
oar_circ_0000083	ENSOARG00000007671;	COG3
oar_circ_0000084	ENSOARG00000007671;	COG3
oar_circ_0000085	ENSOARG00000007671;	COG3
oar_circ_0000086	ENSOARG00000007790;	ZC3H13
oar_circ_0000087	ENSOARG00000007790;	ZC3H13
oar_circ_0000088	ENSOARG00000007790;	ZC3H13
oar_circ_0000089	ENSOARG00000007790;	ZC3H13
oar_circ_0000090	ENSOARG00000007790;	ZC3H13
oar_circ_0000091	ENSOARG00000007790;	ZC3H13
oar_circ_0000092	ENSOARG00000007942;	KIAA0226L
oar_circ_0000093	ENSOARG00000008014;	LRCH1
oar_circ_0000094	ENSOARG00000008014;	LRCH1
oar_circ_0000095	ENSOARG00000008171;	SUCLA2
oar_circ_0000096	ENSOARG00000008171;	SUCLA2
oar_circ_0000097	ENSOARG00000008171;	SUCLA2
oar_circ_0000098	ENSOARG00000008171;	SUCLA2
oar_circ_0000099	ENSOARG00000008230;	ITM2B
oar_circ_0000100	ENSOARG00000008230;	ITM2B
oar_circ_0000101	ENSOARG00000008246;	RB1
oar_circ_0000102	ENSOARG00000008246;	RB1
oar_circ_0000103	ENSOARG00000008377;	FNDC3A
oar_circ_0000104	ENSOARG00000008377;	FNDC3A
oar_circ_0000105	ENSOARG00000008439;	CDADC1
oar_circ_0000106	ENSOARG00000006244;	TDRD3
oar_circ_0000107	ENSOARG00000008448;	CAB39L
oar_circ_0000108	ENSOARG00000008487;	SETDB2
oar_circ_0000109	ENSOARG00000008487;	SETDB2
oar_circ_0000110	ENSOARG00000008556;	RCBTB1
oar_circ_0000111	ENSOARG00000008556;	RCBTB1
oar_circ_0000112	ENSOARG00000006244;	TDRD3
oar_circ_0000113	ENSOARG00000006244;	TDRD3
oar_circ_0000114	--	--
oar_circ_0000115	--	--
oar_circ_0000116	ENSOARG00000021607;	DLEU1_2
oar_circ_0000117	ENSOARG00000008823;	FAM124A
oar_circ_0000118	ENSOARG00000009109;	ALG11
oar_circ_0000119	ENSOARG00000009157;	NEK5
oar_circ_0000120	ENSOARG00000009224;	NEK3
oar_circ_0000121	ENSOARG00000009388;	THSD1
oar_circ_0000122	ENSOARG00000009534;	MRPS31
oar_circ_0000123	ENSOARG00000009574;	COG6
oar_circ_0000124	ENSOARG00000009644;	NHLRC3
oar_circ_0000125	ENSOARG00000009644;	NHLRC3
oar_circ_0000126	ENSOARG00000009644;	NHLRC3
oar_circ_0000127	--	--
oar_circ_0000128	ENSOARG00000009812;	FREM2
oar_circ_0000129	ENSOARG00000009812;	FREM2
oar_circ_0000130	ENSOARG00000010229;	EXOSC8
oar_circ_0000131	ENSOARG00000010275;	ALG5
oar_circ_0000132	ENSOARG00000010293;	SMAD9
oar_circ_0000133	--	--
oar_circ_0000134	ENSOARG00000010490;	-
oar_circ_0000135	ENSOARG00000010627;	NBEA
oar_circ_0000136	ENSOARG00000010627;	NBEA
oar_circ_0000137	ENSOARG00000010627;	NBEA
oar_circ_0000138	ENSOARG00000010627;	NBEA
oar_circ_0000139	ENSOARG00000010627;	NBEA
oar_circ_0000140	ENSOARG00000010627;	NBEA
oar_circ_0000141	ENSOARG00000010627;	NBEA
oar_circ_0000142	ENSOARG00000010627;	NBEA
oar_circ_0000143	ENSOARG00000010627;	NBEA
oar_circ_0000144	ENSOARG00000010627;	NBEA
oar_circ_0000145	ENSOARG00000010627;	NBEA
oar_circ_0000146	--	--
oar_circ_0000147	ENSOARG00000010917;	PDS5B
oar_circ_0000148	ENSOARG00000010917;	PDS5B
oar_circ_0000149	ENSOARG00000010917;	PDS5B
oar_circ_0000150	ENSOARG00000010917;	PDS5B
oar_circ_0000151	ENSOARG00000010917;	PDS5B
oar_circ_0000152	ENSOARG00000010917;	PDS5B
oar_circ_0000153	ENSOARG00000010917;	PDS5B
oar_circ_0000154	ENSOARG00000011273;	ZAR1L
oar_circ_0000155	ENSOARG00000011408;	FRY
oar_circ_0000156	ENSOARG00000011408;	FRY
oar_circ_0000157	ENSOARG00000011408;	FRY
oar_circ_0000158	ENSOARG00000011408;	FRY
oar_circ_0000159	ENSOARG00000011408;	FRY
oar_circ_0000160	ENSOARG00000011408;	FRY
oar_circ_0000161	ENSOARG00000011408;	FRY
oar_circ_0000162	ENSOARG00000011694;	B3GLCT
oar_circ_0000163	ENSOARG00000011694;	B3GLCT
oar_circ_0000164	ENSOARG00000011799;	TEX26
oar_circ_0000165	ENSOARG00000011882;	USPL1
oar_circ_0000166	ENSOARG00000011926;	KATNAL1
oar_circ_0000167	--	--
oar_circ_0000168	ENSOARG00000012051;	MTUS2
oar_circ_0000169	ENSOARG00000012298;	PAN3
oar_circ_0000170	ENSOARG00000012298;	PAN3
oar_circ_0000171	ENSOARG00000012298;	PAN3
oar_circ_0000172	ENSOARG00000012298;	PAN3
oar_circ_0000173	ENSOARG00000012677;	USP12
oar_circ_0000174	ENSOARG00000012699;	WASF3
oar_circ_0000175	ENSOARG00000012699;	WASF3
oar_circ_0000176	ENSOARG00000012732;	CDK8
oar_circ_0000177	ENSOARG00000012732;	CDK8
oar_circ_0000178	ENSOARG00000012732;	CDK8
oar_circ_0000179	ENSOARG00000012732;	CDK8
oar_circ_0000180	--	--
oar_circ_0000181	ENSOARG00000013009;	-
oar_circ_0000182	ENSOARG00000013009;	-
oar_circ_0000183	--	--
oar_circ_0000184	ENSOARG00000013009;	-
oar_circ_0000185	ENSOARG00000013366;	TNFRSF19
oar_circ_0000186	--	--
oar_circ_0000187	--	--
oar_circ_0000188	ENSOARG00000013613;	ZDHHC20
oar_circ_0000189	ENSOARG00000013613;	ZDHHC20
oar_circ_0000190	ENSOARG00000013729;	LATS2
oar_circ_0000191	ENSOARG00000013784;	XPO4
oar_circ_0000192	ENSOARG00000013784;	XPO4
oar_circ_0000193	ENSOARG00000013784;	XPO4
oar_circ_0000194	ENSOARG00000014028;	ZMYM2
oar_circ_0000195	ENSOARG00000014163;	PSPC1
oar_circ_0000196	ENSOARG00000014163;	PSPC1
oar_circ_0000197	ENSOARG00000014163;	PSPC1
oar_circ_0000198	ENSOARG00000014163;	PSPC1
oar_circ_0000199	ENSOARG00000014163;	PSPC1
oar_circ_0000200	ENSOARG00000014560;	CENPJ
oar_circ_0000201	ENSOARG00000014560;	CENPJ
oar_circ_0000202	ENSOARG00000014560;	CENPJ
oar_circ_0000203	ENSOARG00000014560;	CENPJ
oar_circ_0000204	ENSOARG00000014560;	CENPJ
oar_circ_0000205	ENSOARG00000014560;	CENPJ
oar_circ_0000206	ENSOARG00000014560;	CENPJ
oar_circ_0000207	ENSOARG00000014560;	CENPJ
oar_circ_0000208	ENSOARG00000014560;	CENPJ
oar_circ_0000209	ENSOARG00000015136;	KLHL1
oar_circ_0000210	ENSOARG00000015136;	KLHL1
oar_circ_0000211	ENSOARG00000015136;	KLHL1
oar_circ_0000212	ENSOARG00000015136;	KLHL1
oar_circ_0000213	ENSOARG00000015136;	KLHL1
oar_circ_0000214	ENSOARG00000015136;	KLHL1
oar_circ_0000215	ENSOARG00000015209;	DACH1
oar_circ_0000216	ENSOARG00000015209;	DACH1
oar_circ_0000217	ENSOARG00000015309;	DIS3
oar_circ_0000218	ENSOARG00000015416;	PIBF1
oar_circ_0000219	ENSOARG00000015513;	KLF12
oar_circ_0000220	ENSOARG00000015513;	KLF12
oar_circ_0000221	ENSOARG00000015582;	TBC1D4
oar_circ_0000222	ENSOARG00000015818;	LMO7
oar_circ_0000223	ENSOARG00000016305;	MYCBP2
oar_circ_0000224	ENSOARG00000016305;	MYCBP2
oar_circ_0000225	ENSOARG00000016305;	MYCBP2
oar_circ_0000226	ENSOARG00000016305;	MYCBP2
oar_circ_0000227	ENSOARG00000016305;	MYCBP2
oar_circ_0000228	ENSOARG00000016305;	MYCBP2
oar_circ_0000229	ENSOARG00000016305;	MYCBP2
oar_circ_0000230	ENSOARG00000016305;	MYCBP2
oar_circ_0000231	ENSOARG00000016684;	SCEL
oar_circ_0000232	ENSOARG00000000109;	SLAIN1
oar_circ_0000233	ENSOARG00000000201;	RNF219
oar_circ_0000234	ENSOARG00000000372;	RBM26
oar_circ_0000235	ENSOARG00000000372;	RBM26
oar_circ_0000236	--	--
oar_circ_0000237	ENSOARG00000000420;	NDFIP2
oar_circ_0000238	ENSOARG00000000420;	NDFIP2
oar_circ_0000239	--	--
oar_circ_0000240	ENSOARG00000000553;	GPC5
oar_circ_0000241	ENSOARG00000000553;	GPC5
oar_circ_0000242	--	--
oar_circ_0000243	--	--
oar_circ_0000244	--	--
oar_circ_0000245	ENSOARG00000000821;	GPR180
oar_circ_0000246	ENSOARG00000002096;	DZIP1
oar_circ_0000247	ENSOARG00000002176;	DNAJC3
oar_circ_0000248	ENSOARG00000002176;	DNAJC3
oar_circ_0000249	ENSOARG00000002176;	DNAJC3
oar_circ_0000250	ENSOARG00000002377;	UGGT2
oar_circ_0000251	ENSOARG00000002377;	UGGT2
oar_circ_0000252	ENSOARG00000002377;	UGGT2
oar_circ_0000253	ENSOARG00000002685;	MBNL2
oar_circ_0000254	ENSOARG00000003037;	FARP1
oar_circ_0000255	--	--
oar_circ_0000256	ENSOARG00000003037;	FARP1
oar_circ_0000257	ENSOARG00000003037;	FARP1
oar_circ_0000258	ENSOARG00000003190;	STK24
oar_circ_0000259	ENSOARG00000003624;	DOCK9
oar_circ_0000260	ENSOARG00000003624;	DOCK9
oar_circ_0000261	ENSOARG00000003624;	DOCK9
oar_circ_0000262	ENSOARG00000004044;	UBAC2
oar_circ_0000263	ENSOARG00000004442;	PCCA
oar_circ_0000264	ENSOARG00000004442;	PCCA
oar_circ_0000265	--	--
oar_circ_0000266	ENSOARG00000004729;	NALCN
oar_circ_0000267	ENSOARG00000004729;	NALCN
oar_circ_0000268	ENSOARG00000004729;	NALCN
oar_circ_0000269	ENSOARG00000004729;	NALCN
oar_circ_0000270	ENSOARG00000004729;	NALCN
oar_circ_0000271	ENSOARG00000004729;	NALCN
oar_circ_0000272	ENSOARG00000004729;	NALCN
oar_circ_0000273	ENSOARG00000004848;	ITGBL1
oar_circ_0000274	ENSOARG00000004848;	ITGBL1
oar_circ_0000275	ENSOARG00000004848;	ITGBL1
oar_circ_0000276	ENSOARG00000004918;	FGF14
oar_circ_0000277	ENSOARG00000005010;	TPP2
oar_circ_0000278	ENSOARG00000005295;	-
oar_circ_0000279	ENSOARG00000005295;	-
oar_circ_0000280	ENSOARG00000005295;	-
oar_circ_0000281	ENSOARG00000005295;	-
oar_circ_0000282	ENSOARG00000005295;	-
oar_circ_0000283	ENSOARG00000005295;	-
oar_circ_0000284	ENSOARG00000005479;	ARGLU1
oar_circ_0000285	--	--
oar_circ_0000286	--	--
oar_circ_0000287	ENSOARG00000005785;	MYO16
oar_circ_0000288	ENSOARG00000007048;	ANKRD10
oar_circ_0000289	ENSOARG00000007108;	ARHGEF7
oar_circ_0000290	ENSOARG00000007108;	ARHGEF7
oar_circ_0000291	ENSOARG00000007108;	ARHGEF7
oar_circ_0000292	ENSOARG00000008215;	LAMP1
oar_circ_0000293	--	--
oar_circ_0000294	--	--
oar_circ_0000295	ENSOARG00000008876;	CDC16
oar_circ_0000296	ENSOARG00000012632;	DHX40
oar_circ_0000297	ENSOARG00000013249;	CLTC
oar_circ_0000298	ENSOARG00000014000;	VMP1
oar_circ_0000299	ENSOARG00000014000;	VMP1
oar_circ_0000300	ENSOARG00000014000;	VMP1
oar_circ_0000301	ENSOARG00000014972;	MED13
oar_circ_0000302	ENSOARG00000014972;	MED13
oar_circ_0000303	ENSOARG00000014972;	MED13
oar_circ_0000304	ENSOARG00000014972;	MED13
oar_circ_0000305	ENSOARG00000014972;	MED13
oar_circ_0000306	ENSOARG00000015532;	INTS2
oar_circ_0000307	ENSOARG00000015532;	INTS2
oar_circ_0000308	ENSOARG00000015532;	INTS2
oar_circ_0000309	ENSOARG00000016110;	BRIP1
oar_circ_0000310	ENSOARG00000016110;	BRIP1
oar_circ_0000311	ENSOARG00000016753;	BCAS3
oar_circ_0000312	ENSOARG00000016753;	BCAS3
oar_circ_0000313	ENSOARG00000016753;	BCAS3
oar_circ_0000314	ENSOARG00000017048;	PPM1D
oar_circ_0000315	ENSOARG00000017155;	APPBP2
oar_circ_0000316	ENSOARG00000017155;	APPBP2
oar_circ_0000317	ENSOARG00000017155;	APPBP2
oar_circ_0000318	ENSOARG00000017636;	--
oar_circ_0000319	ENSOARG00000017636;	--
oar_circ_0000320	ENSOARG00000017636;	--
oar_circ_0000321	ENSOARG00000018350;	GGNBP2
oar_circ_0000322	ENSOARG00000000829;	ACACA
oar_circ_0000323	ENSOARG00000000829;	ACACA
oar_circ_0000324	ENSOARG00000000829;	ACACA
oar_circ_0000325	ENSOARG00000000829;	ACACA
oar_circ_0000326	ENSOARG00000000829;	ACACA
oar_circ_0000327	ENSOARG00000000829;	ACACA
oar_circ_0000328	ENSOARG00000000829;	ACACA
oar_circ_0000329	ENSOARG00000002452;	SYNRG
oar_circ_0000330	ENSOARG00000002452;	SYNRG
oar_circ_0000331	ENSOARG00000002452;	SYNRG
oar_circ_0000332	ENSOARG00000002452;	SYNRG
oar_circ_0000333	ENSOARG00000002452;	SYNRG
oar_circ_0000334	ENSOARG00000002452;	SYNRG
oar_circ_0000335	ENSOARG00000002998;	DDX52
oar_circ_0000336	ENSOARG00000002998;	DDX52
oar_circ_0000337	ENSOARG00000006349;	AP2B1
oar_circ_0000338	ENSOARG00000008197;	LIG3
oar_circ_0000339	ENSOARG00000010124;	MYO1D
oar_circ_0000340	ENSOARG00000010476;	PSMD11
oar_circ_0000341	ENSOARG00000010476;	PSMD11
oar_circ_0000342	ENSOARG00000011384;	RHOT1
oar_circ_0000343	ENSOARG00000011384;	RHOT1
oar_circ_0000344	ENSOARG00000011384;	RHOT1
oar_circ_0000345	ENSOARG00000011384;	RHOT1
oar_circ_0000346	ENSOARG00000011933;	ADAP2
oar_circ_0000347	ENSOARG00000013474;	UTP6
oar_circ_0000348	ENSOARG00000014671;	NF1
oar_circ_0000349	ENSOARG00000014671;	NF1
oar_circ_0000350	ENSOARG00000014671;	NF1
oar_circ_0000351	ENSOARG00000014671;	NF1
oar_circ_0000352	ENSOARG00000014671;	NF1
oar_circ_0000353	ENSOARG00000014671;	NF1
oar_circ_0000354	ENSOARG00000014671;	NF1
oar_circ_0000355	ENSOARG00000014671;	NF1
oar_circ_0000356	ENSOARG00000014671;	NF1
oar_circ_0000357	ENSOARG00000014671;	NF1
oar_circ_0000358	ENSOARG00000014671;	NF1
oar_circ_0000359	ENSOARG00000014671;	NF1
oar_circ_0000360	ENSOARG00000017279;	NLK
oar_circ_0000361	ENSOARG00000017279;	NLK
oar_circ_0000362	ENSOARG00000005328;	SEZ6
oar_circ_0000363	--	--
oar_circ_0000364	ENSOARG00000006793;	TAOK1
oar_circ_0000365	ENSOARG00000008802;	SSH2
oar_circ_0000366	ENSOARG00000008802;	SSH2
oar_circ_0000367	ENSOARG00000008802;	SSH2
oar_circ_0000368	ENSOARG00000009006;	NSRP1
oar_circ_0000369	ENSOARG00000009006;	NSRP1
oar_circ_0000370	ENSOARG00000010615;	CPD
oar_circ_0000371	ENSOARG00000010615;	CPD
oar_circ_0000372	ENSOARG00000010615;	CPD
oar_circ_0000373	ENSOARG00000010615;	CPD
oar_circ_0000374	ENSOARG00000010615;	CPD
oar_circ_0000375	ENSOARG00000011086;	ABR
oar_circ_0000376	ENSOARG00000011968;	RPH3AL
oar_circ_0000377	--	--
oar_circ_0000378	ENSOARG00000013025;	SLC43A2
oar_circ_0000379	--	--
oar_circ_0000380	ENSOARG00000015076;	SMG6
oar_circ_0000381	ENSOARG00000015076;	SMG6
oar_circ_0000382	ENSOARG00000015825;	-
oar_circ_0000383	ENSOARG00000016806;	ASPA
oar_circ_0000384	ENSOARG00000017826;	CAMKK1
oar_circ_0000385	--	--
oar_circ_0000386	ENSOARG00000018345;	ZZEF1
oar_circ_0000387	ENSOARG00000018345;	ZZEF1
oar_circ_0000388	ENSOARG00000018345;	ZZEF1
oar_circ_0000389	ENSOARG00000018345;	ZZEF1
oar_circ_0000390	ENSOARG00000018887;	ANKFY1
oar_circ_0000391	ENSOARG00000018887;	ANKFY1
oar_circ_0000392	--	--
oar_circ_0000393	ENSOARG00000019021;	UBE2G1
oar_circ_0000394	ENSOARG00000000274;	TEKT1
oar_circ_0000395	ENSOARG00000001510;	KIAA0753
oar_circ_0000396	ENSOARG00000001510;	KIAA0753
oar_circ_0000397	ENSOARG00000001510;	KIAA0753
oar_circ_0000398	ENSOARG00000001510;	KIAA0753
oar_circ_0000399	ENSOARG00000001510;	KIAA0753
oar_circ_0000400	ENSOARG00000003688;	NUP88
oar_circ_0000401	ENSOARG00000003688;	NUP88
oar_circ_0000402	ENSOARG00000003979;	RABEP1
oar_circ_0000403	ENSOARG00000003979;	RABEP1
oar_circ_0000404	ENSOARG00000003979;	RABEP1
oar_circ_0000405	ENSOARG00000003979;	RABEP1
oar_circ_0000406	ENSOARG00000003979;	RABEP1
oar_circ_0000407	ENSOARG00000003979;	RABEP1
oar_circ_0000408	ENSOARG00000003979;	RABEP1
oar_circ_0000409	ENSOARG00000003979;	RABEP1
oar_circ_0000410	ENSOARG00000018387;	CNTROB
oar_circ_0000411	ENSOARG00000001311;	NDEL1
oar_circ_0000412	ENSOARG00000001617;	MYH10
oar_circ_0000413	ENSOARG00000001617;	MYH10
oar_circ_0000414	ENSOARG00000001617;	MYH10
oar_circ_0000415	ENSOARG00000001617;	MYH10
oar_circ_0000416	ENSOARG00000002984;	CFAP52
oar_circ_0000417	ENSOARG00000011486;ENSOARG00000012656;	-;MYH1
oar_circ_0000418	ENSOARG00000011486;ENSOARG00000012656;	-;MYH1
oar_circ_0000419	ENSOARG00000011486;ENSOARG00000012656;	-;MYH1
oar_circ_0000420	ENSOARG00000015028;	DNAH9
oar_circ_0000421	ENSOARG00000015028;	DNAH9
oar_circ_0000422	ENSOARG00000015028;	DNAH9
oar_circ_0000423	ENSOARG00000015404;	MAP2K4
oar_circ_0000424	ENSOARG00000015404;	MAP2K4
oar_circ_0000425	ENSOARG00000015404;	MAP2K4
oar_circ_0000426	ENSOARG00000015496;	MYOCD
oar_circ_0000427	--	--
oar_circ_0000428	ENSOARG00000016545;	TEKT3
oar_circ_0000429	ENSOARG00000017147;	NCOR1
oar_circ_0000430	--	--
oar_circ_0000431	ENSOARG00000017147;	NCOR1
oar_circ_0000432	ENSOARG00000017770;	ULK2
oar_circ_0000433	--	--
oar_circ_0000434	--	--
oar_circ_0000435	ENSOARG00000001923;	COPS3
oar_circ_0000436	ENSOARG00000002872;	MBTD1
oar_circ_0000437	ENSOARG00000003144;	SPAG9
oar_circ_0000438	ENSOARG00000003144;	SPAG9
oar_circ_0000439	ENSOARG00000003331;	LUC7L3
oar_circ_0000440	ENSOARG00000003739;	-
oar_circ_0000441	--	--
oar_circ_0000442	ENSOARG00000005653;	KAT7
oar_circ_0000443	ENSOARG00000005902;	SPOP
oar_circ_0000444	ENSOARG00000004272;	-
oar_circ_0000445	ENSOARG00000006129;	ZNF652
oar_circ_0000446	ENSOARG00000006622;	UBE2Z
oar_circ_0000447	ENSOARG00000007203;	SKAP1
oar_circ_0000448	ENSOARG00000008469;	KPNB1
oar_circ_0000449	ENSOARG00000008684;	NPEPPS
oar_circ_0000450	ENSOARG00000008919;	SOCS7
oar_circ_0000451	ENSOARG00000008919;	SOCS7
oar_circ_0000452	ENSOARG00000010065;	LASP1
oar_circ_0000453	ENSOARG00000010197;	FBXO47
oar_circ_0000454	ENSOARG00000010799;	FBXL20
oar_circ_0000455	ENSOARG00000011220;	CDK12
oar_circ_0000456	ENSOARG00000011220;	CDK12
oar_circ_0000457	ENSOARG00000014063;	CDC6
oar_circ_0000458	ENSOARG00000014063;	CDC6
oar_circ_0000459	ENSOARG00000026373;	--
oar_circ_0000460	ENSOARG00000026373;	--
oar_circ_0000461	ENSOARG00000014810;	SMARCE1
oar_circ_0000462	ENSOARG00000018768;	RAB5C
oar_circ_0000463	ENSOARG00000018964;	--
oar_circ_0000464	ENSOARG00000018964;	--
oar_circ_0000465	--	--
oar_circ_0000466	ENSOARG00000001896;	ATP6V0A1
oar_circ_0000467	ENSOARG00000002687;	-
oar_circ_0000468	ENSOARG00000002762;ENSOARG00000002687;	TUBG2;-
oar_circ_0000469	ENSOARG00000002762;ENSOARG00000002687;	TUBG2;-
oar_circ_0000470	ENSOARG00000003316;	EZH1
oar_circ_0000471	ENSOARG00000003316;	EZH1
oar_circ_0000472	ENSOARG00000003316;	EZH1
oar_circ_0000473	--	--
oar_circ_0000474	ENSOARG00000005012;	NBR1
oar_circ_0000475	ENSOARG00000005012;	NBR1
oar_circ_0000476	ENSOARG00000005409;	DHX8
oar_circ_0000477	ENSOARG00000005409;	DHX8
oar_circ_0000478	ENSOARG00000008370;	GPATCH8
oar_circ_0000479	ENSOARG00000008764;	CCDC43
oar_circ_0000480	ENSOARG00000009078;	EFTUD2
oar_circ_0000481	--	--
oar_circ_0000482	ENSOARG00000010947;	NSF
oar_circ_0000483	ENSOARG00000010947;	NSF
oar_circ_0000484	ENSOARG00000010947;	NSF
oar_circ_0000485	ENSOARG00000010947;	NSF
oar_circ_0000486	ENSOARG00000011438;	KANSL1
oar_circ_0000487	ENSOARG00000011438;	KANSL1
oar_circ_0000488	ENSOARG00000011438;	KANSL1
oar_circ_0000489	ENSOARG00000011438;	KANSL1
oar_circ_0000490	ENSOARG00000011438;	KANSL1
oar_circ_0000491	ENSOARG00000011438;	KANSL1
oar_circ_0000492	ENSOARG00000011855;	-
oar_circ_0000493	ENSOARG00000011927;	EFCAB3
oar_circ_0000494	ENSOARG00000012181;	TLK2
oar_circ_0000495	ENSOARG00000012181;	TLK2
oar_circ_0000496	ENSOARG00000012181;	TLK2
oar_circ_0000497	ENSOARG00000012181;	TLK2
oar_circ_0000498	ENSOARG00000012739;	TANC2
oar_circ_0000499	ENSOARG00000012739;	TANC2
oar_circ_0000500	ENSOARG00000012739;	TANC2
oar_circ_0000501	ENSOARG00000012739;	TANC2
oar_circ_0000502	ENSOARG00000013278;	DCAF7
oar_circ_0000503	ENSOARG00000013329;	MAP3K3
oar_circ_0000504	ENSOARG00000004707;	TOM1L1
oar_circ_0000505	ENSOARG00000013540;	DDX42
oar_circ_0000506	ENSOARG00000013932;	GH
oar_circ_0000507	--	--
oar_circ_0000508	--	--
oar_circ_0000509	--	--
oar_circ_0000510	ENSOARG00000004707;	TOM1L1
oar_circ_0000511	ENSOARG00000004707;	TOM1L1
oar_circ_0000512	ENSOARG00000014212;	-
oar_circ_0000513	ENSOARG00000014212;	-
oar_circ_0000514	ENSOARG00000014398;	ERN1
oar_circ_0000515	ENSOARG00000014398;	ERN1
oar_circ_0000516	ENSOARG00000014649;	TEX2
oar_circ_0000517	ENSOARG00000014976;	POLG2
oar_circ_0000518	ENSOARG00000015045;	DDX5
oar_circ_0000519	ENSOARG00000015133;	CEP95
oar_circ_0000520	ENSOARG00000015245;	SMURF2
oar_circ_0000521	ENSOARG00000015245;	SMURF2
oar_circ_0000522	ENSOARG00000015245;	SMURF2
oar_circ_0000523	ENSOARG00000005016;	STXBP4
oar_circ_0000524	ENSOARG00000015595;	BPTF
oar_circ_0000525	ENSOARG00000015595;	BPTF
oar_circ_0000526	ENSOARG00000005016;	STXBP4
oar_circ_0000527	ENSOARG00000005016;	STXBP4
oar_circ_0000528	ENSOARG00000015595;	BPTF
oar_circ_0000529	ENSOARG00000016006;	TBCD
oar_circ_0000530	ENSOARG00000016006;	TBCD
oar_circ_0000531	ENSOARG00000016414;	FOXK2
oar_circ_0000532	ENSOARG00000016414;	FOXK2
oar_circ_0000533	ENSOARG00000005016;	STXBP4
oar_circ_0000534	ENSOARG00000016619;	OGFOD3
oar_circ_0000535	ENSOARG00000016829;	CSNK1D
oar_circ_0000536	ENSOARG00000016997;	CCDC57
oar_circ_0000537	ENSOARG00000018038;	P4HB
oar_circ_0000538	--	--
oar_circ_0000539	ENSOARG00000018408;	NPLOC4
oar_circ_0000540	ENSOARG00000018506;	ACTG1
oar_circ_0000541	ENSOARG00000000258;	BAIAP2
oar_circ_0000542	ENSOARG00000000488;	RPTOR
oar_circ_0000543	ENSOARG00000002538;	TBC1D16
oar_circ_0000544	ENSOARG00000006041;	TNRC6C
oar_circ_0000545	ENSOARG00000006041;	TNRC6C
oar_circ_0000546	ENSOARG00000006041;	TNRC6C
oar_circ_0000547	--	--
oar_circ_0000548	ENSOARG00000007161;	AANAT
oar_circ_0000549	ENSOARG00000007435;	PRPSAP1
oar_circ_0000550	ENSOARG00000007710;	RNF157
oar_circ_0000551	ENSOARG00000008242;	SRP68
oar_circ_0000552	ENSOARG00000009548;	UNK
oar_circ_0000553	--	--
oar_circ_0000554	--	--
oar_circ_0000555	ENSOARG00000013770;	SLC39A11
oar_circ_0000556	ENSOARG00000013972;	ABCA5
oar_circ_0000557	ENSOARG00000013972;	ABCA5
oar_circ_0000558	ENSOARG00000013972;	ABCA5
oar_circ_0000559	ENSOARG00000013972;	ABCA5
oar_circ_0000560	ENSOARG00000013972;	ABCA5
oar_circ_0000561	ENSOARG00000014704;	ABCA9
oar_circ_0000562	ENSOARG00000015024;	PRKAR1A
oar_circ_0000563	ENSOARG00000015024;	PRKAR1A
oar_circ_0000564	ENSOARG00000015185;	ARSG
oar_circ_0000565	ENSOARG00000015372;	RGS9
oar_circ_0000566	ENSOARG00000015593;	CEP112
oar_circ_0000567	ENSOARG00000015593;	CEP112
oar_circ_0000568	ENSOARG00000015593;	CEP112
oar_circ_0000569	ENSOARG00000015593;	CEP112
oar_circ_0000570	ENSOARG00000015593;	CEP112
oar_circ_0000571	ENSOARG00000015593;	CEP112
oar_circ_0000572	ENSOARG00000015593;	CEP112
oar_circ_0000573	ENSOARG00000015593;	CEP112
oar_circ_0000574	ENSOARG00000015593;	CEP112
oar_circ_0000575	ENSOARG00000015593;	CEP112
oar_circ_0000576	ENSOARG00000015884;	HELZ
oar_circ_0000577	ENSOARG00000015884;	HELZ
oar_circ_0000578	ENSOARG00000007115;	COIL
oar_circ_0000579	--	--
oar_circ_0000580	--	--
oar_circ_0000581	ENSOARG00000010822;	2017-09-04
oar_circ_0000582	ENSOARG00000011574;	RAD51C
oar_circ_0000583	ENSOARG00000011574;	RAD51C
oar_circ_0000584	ENSOARG00000011574;	RAD51C
oar_circ_0000585	ENSOARG00000011574;	RAD51C
oar_circ_0000586	ENSOARG00000011574;	RAD51C
oar_circ_0000587	ENSOARG00000011845;	TRIM37
oar_circ_0000588	ENSOARG00000011845;	TRIM37
oar_circ_0000589	ENSOARG00000011845;	TRIM37
oar_circ_0000590	ENSOARG00000011845;	TRIM37
oar_circ_0000591	ENSOARG00000011845;	TRIM37
oar_circ_0000592	ENSOARG00000011845;	TRIM37
oar_circ_0000593	ENSOARG00000011845;	TRIM37
oar_circ_0000594	ENSOARG00000009462;	TROVE2
oar_circ_0000595	ENSOARG00000009587;	UCHL5
oar_circ_0000596	--	--
oar_circ_0000597	--	--
oar_circ_0000598	ENSOARG00000002783;	-
oar_circ_0000599	ENSOARG00000002783;	-
oar_circ_0000600	--	--
oar_circ_0000601	--	--
oar_circ_0000602	ENSOARG00000011440;	GPATCH2
oar_circ_0000603	ENSOARG00000011440;	GPATCH2
oar_circ_0000604	ENSOARG00000011531;	RRP15
oar_circ_0000605	ENSOARG00000011583;	TGFB2
oar_circ_0000606	ENSOARG00000011829;	EPRS
oar_circ_0000607	ENSOARG00000011829;	EPRS
oar_circ_0000608	ENSOARG00000012333;	IARS2
oar_circ_0000609	ENSOARG00000012333;	IARS2
oar_circ_0000610	ENSOARG00000012654;	RAB3GAP2
oar_circ_0000611	ENSOARG00000012654;	RAB3GAP2
oar_circ_0000612	ENSOARG00000012956;	MARK1
oar_circ_0000613	ENSOARG00000013134;	2017-03-02
oar_circ_0000614	--	--
oar_circ_0000615	ENSOARG00000003554;	DSTYK
oar_circ_0000616	ENSOARG00000013880;	AIDA
oar_circ_0000617	ENSOARG00000013880;	AIDA
oar_circ_0000618	ENSOARG00000013880;	AIDA
oar_circ_0000619	ENSOARG00000013880;	AIDA
oar_circ_0000620	ENSOARG00000014169;	DISP1
oar_circ_0000621	ENSOARG00000014309;	SUSD4
oar_circ_0000622	ENSOARG00000015629;	TP53BP2
oar_circ_0000623	--	--
oar_circ_0000624	--	--
oar_circ_0000625	ENSOARG00000016018;	NVL
oar_circ_0000626	ENSOARG00000016018;	NVL
oar_circ_0000627	ENSOARG00000016018;	NVL
oar_circ_0000628	ENSOARG00000016377;	WDR26
oar_circ_0000629	--	--
oar_circ_0000630	ENSOARG00000017329;	ENAH
oar_circ_0000631	ENSOARG00000017329;	ENAH
oar_circ_0000632	--	--
oar_circ_0000633	ENSOARG00000017468;	EPHX1
oar_circ_0000634	ENSOARG00000000040;	ACBD3
[truncated: 9,592 more rows]

## Sheet: Table_S4
Supplementary Tables S4: KEGG pathway analysis demonstrated 270 terms were enriched.
[truncated: 274 more rows]

[truncated: 2 more sheets: Table_S5, Table_S6]
